# Supplementary material for: National ambulatory care non-insulin antidiabetic medication prescribing trends in the United States from 2009 to 2015
Source: PLoS One. 2019 Aug 14;14(8):e0221174. doi: 10.1371/journal.pone.0221174 (PMC6693747; doi:10.1371/journal.pone.0221174)
Supplement: S1 File — NAMCS: National Ambulatory Medical Care Survey. NIADA: Non-insulin antidiabetic agents. (CSV) [file pone.0221174.s001.csv]

VYEAR	AGE	SEX	ETHUN	RACEUN	PAYTYPER	DIAG1	DIAG2	DIAG3	DIABETES	IHD/CAD	PATWT	DRUGID1	DRUGID2	DRUGID3	DRUGID4	DRUGID5	DRUGID6	DRUGID7	DRUGID8	T2DM
2009	49	Female	Not Hispanic or Latino	White Only	Private insurance	38600	25000	-9	Yes	No	53362	d00350								Yes
2009	74	Female	Blank	Blank	Medicare	490--	25000	2724-	Yes	No	21516	d00037	d00796	d00022	d00425	d00497				Yes
2009	67	Female	Blank	Blank	Medicare	2449-	25000	2724-	Yes	No	49327	d00278	d04286	d04851						Yes
2009	77	Male	Not Hispanic or Latino	White Only	Medicare	4019-	25060	3572-	Yes	Yes	39514	d00280	d00314							Yes
2009	61	Male	Not Hispanic or Latino	White Only	Private insurance	2724-	25000	60784	Yes	No	65170	d04896								Yes
2009	79	Female	Not Hispanic or Latino	White Only	Private insurance	3320-	25000	-9	Yes	No	21126	d04538	d03807	d00045	d03473					Yes
2009	82	Female	Not Hispanic or Latino	White Only	Medicare	2948-	25000	2449-	Yes	No	21126	d04220	d00278	d04332	d00746	d00170	d04703			Yes
2009	62	Male	Not Hispanic or Latino	White Only	Private insurance	4019-	25000	-9	Yes	No	21126	d00262	d03431	d00746						Yes
2009	63	Male	Not Hispanic or Latino	White Only	Private insurance	2724-	25000	4019-	Yes	No	21126	d00134	d00746	d00170	d04703					Yes
2009	62	Female	Not Hispanic or Latino	White Only	Private insurance	4019-	25000	2724-	Yes	No	77380	d03807	d03266	d00170						Yes
2009	74	Male	Not Hispanic or Latino	White Only	Medicare	4019-	25000	3320-	Yes	No	77380	d03473	d00253	d00732	d04703	d00134	d04514			Yes
2009	60	Male	Not Hispanic or Latino	White Only	Private insurance	72270	25000	-9	Yes	Yes	46983	d04442	d00146	d00182	d00246	d00197	d00070	d03807	d00880	Yes
2009	55	Male	Blank	Blank	Self-pay	4660-	25000	-9	Yes	No	46983	d00350	d00011	d03357	d00170	d00013	d03807			Yes
2009	59	Female	Not Hispanic or Latino	White Only	Private insurance	2724-	25000	-9	Yes	No	41660									Yes
2009	73	Male	Not Hispanic or Latino	White Only	Medicare	68111	25000	42731	Yes	No	47045	d00096	d00328	d03826	d04380	d00732	d00022	d03807	d03864	Yes
2009	78	Male	Not Hispanic or Latino	White Only	Medicare	4280-	25000	-9	Yes	No	47045	d00325	d04121	d00023	d00653	d03847	d00746	d00070	d00373	Yes
2009	70	Female	Blank	White Only	Medicare	4571-	25040	58381	Yes	No	58247	d00253	d00170	d00004	n08001	d00262				Yes
2009	84	Female	Not Hispanic or Latino	White Only	Medicare	4019-	25000	71945	Yes	No	28512	d00170	d00278	d00749	d00348	d04283	d00325	d00732		Yes
2009	18	Female	Hispanic or Latino	White Only	Private insurance	34690	25000	-9	Yes	No	25337	d03459	d03807							Yes
2009	51	Male	Not Hispanic or Latino	White Only	Private insurance	8460-	25000	4011-	Yes	No	25337	d03140	d00497	d03807	d00732	d03431				Yes
2009	87	Female	Not Hispanic or Latino	White Only	Medicare	30000	25000	4019-	Yes	No	66343	d00149								Yes
2009	69	Male	Blank	Blank	Private insurance	71596	25000	0539-	Yes	No	57322	d00848	d00134	d00689	d04105	d04824				Yes
2009	44	Male	Blank	Blank	Private insurance	4739-	25000	3051-	Yes	No	57322	d00088	a11259	d04812	d00746	d04538	d03807	d00732		Yes
2009	37	Female	Not Hispanic or Latino	Black/African American Only	Medicaid	4019-	25000	6929-	Yes	No	79082	d00011	d03052	c00110	c00110					Yes
2009	63	Male	Not Hispanic or Latino	White Only	Medicare	6929-	25000	-9	Yes	No	41706	d00262	d03052	d00732	d00689	d00746	d00325	d00293	d00011	Yes
2009	71	Male	Not Hispanic or Latino	White Only	Medicare	4019-	25090	5939-	Yes	No	17199	d01003	d00193	d00108						Yes
2009	70	Male	Not Hispanic or Latino	White Only	Medicare	4019-	25000	2724-	Yes	Yes	17199	d00746	d00051	d00022	d00013	d00070	d03807	d03847		Yes
2009	59	Male	Not Hispanic or Latino	Black/African American Only	Private insurance	4011-	25000	2724-	Yes	No	11937	d00280	d00045	d00732	d00260	d00248	d04442			Yes
2009	72	Female	Not Hispanic or Latino	White Only	Medicare	4019-	25000	2720-	Yes	No	11937	d00746	d00732	d00248	d03807	d05413	d03140	d00170		Yes
2009	77	Male	Not Hispanic or Latino	White Only	Medicare	42731	25000	2724-	Yes	No	27737	c00131	c00012	d00350						Yes
2009	75	Female	Not Hispanic or Latino	White Only	Medicare	7245-	25000	-9	Yes	No	38944	d03807	d03428	d00963						Yes
2009	46	Male	Not Hispanic or Latino	Black/African American Only	Private insurance	4019-	25000	2724-	Yes	No	27989	d00170	d00016	d00013	d00386	d00253	d06720			Yes
2009	51	Male	Blank	Blank	Private insurance	4019-	25000	-9	Yes	No	27989	d03266	d01168							Yes
2009	54	Female	Not Hispanic or Latino	White Only	Unknown	4019-	25000	2724-	Yes	No	36573	d00088	d04442	d04824	d00245	d03183	d00497	d03807	d05529	Yes
2009	82	Female	Not Hispanic or Latino	White Only	Medicare	4019-	25000	2724-	Yes	No	36573	d00137	d00048							Yes
2009	56	Male	Not Hispanic or Latino	White Only	Private insurance	4019-	25000	53081	Yes	No	36573	d03266	d00231	d00746	d03807	d00325				Yes
2009	61	Female	Not Hispanic or Latino	White Only	Private insurance	32723	25090	56210	Yes	No	46007	d04048	d00170	a11703	d00193	d00426	d04703	d00253	d00732	Yes
2009	74	Female	Not Hispanic or Latino	Black/African American Only	Medicare	4019-	25000	4292-	Yes	No	22797	d00134	d00168	d00044	d00732	d00253	d05436	d04322		Yes
2009	59	Male	Blank	White Only	Private insurance	29680	25000	78096	Yes	Yes	22797	d04448	d04497	d03428	d03807	d04286				Yes
2009	47	Female	Blank	Blank	Self-pay	30000	25000	4019-	Yes	No	49120									Yes
2009	45	Male	Blank	Blank	Private insurance	V700-	25000	2724-	Yes	No	49120									Yes
2009	50	Female	Not Hispanic or Latino	Black/African American Only	Private insurance	28850	25000	2720-	Yes	No	18675	d00348	d03128							Yes
2009	76	Female	Not Hispanic or Latino	White Only	Medicare	4280-	25000	2859-	Yes	No	18675	d00070	d00134	d04258	d00170	d03140	a11479	d00022	d03821	Yes
2009	53	Male	Not Hispanic or Latino	White Only	Private insurance	78057	25000	2720-	Yes	No	18675	d05348	d00170							Yes
2009	60	Female	Not Hispanic or Latino	Black/African American Only	Private insurance	193--	25000	28522	Yes	No	18675	d05674	d05048	d04245	d00278	d00181				Yes
2009	72	Female	Not Hispanic or Latino	Black/African American Only	Medicare	3669-	25000	2720-	Yes	No	18675	d00343	d04703	d00348	d00425	d00732	d03849	d00170		Yes
2009	90	Female	Not Hispanic or Latino	White Only	Medicare	7850-	25000	2724-	Yes	No	18675	d00325	d00348							Yes
2009	51	Male	Not Hispanic or Latino	White Only	Private insurance	490--	25000	78862	Yes	No	18675	d04829	d00091	d00797	d00797					Yes
2009	60	Male	Hispanic or Latino	Blank	Private insurance	8500-	25000	2724-	Yes	No	13873	d00049	d03807	d04299	d04040	d00910	d04283	d00021		Yes
2009	69	Female	Not Hispanic or Latino	White Only	Medicare	5319	25040	5854-	Yes	No	13873	d04040	d00044	d00262	d03182					Yes
2009	69	Female	Blank	Blank	Private insurance	4011-	25060	3572-	Yes	No	22410	a11291	d04332	d00246						Yes
2009	92	Female	Not Hispanic or Latino	White Only	Medicare	7030-	25060	3572-	Yes	No	19726	d04068	d04233	d00134	d04258	a57024	d04697	d00170	d04105	Yes
2009	75	Male	Hispanic or Latino	White Only	Medicare	2724-	25000	4019-	Yes	No	12121									Yes
2009	72	Female	Hispanic or Latino	White Only	Medicare	4439-	25000	-9	Yes	No	45371	d04382								Yes
2009	54	Female	Not Hispanic or Latino	White Only	Medicaid	4019-	25000	2724-	Yes	No	88372	a54655								Yes
2009	55	Male	Not Hispanic or Latino	Black/African American Only	Private insurance	2724-	25000	41090	Yes	Yes	88372	d03864	d00880	d00278	d00746	d04258	d00373	d00321	d00170	Yes
2009	75	Male	Not Hispanic or Latino	White Only	Medicare	7823-	25000	4019-	Yes	No	66996	d00689	d00746	d00260	d00732	d00148	d00262	d00314		Yes
2009	37	Female	Not Hispanic or Latino	White Only	Private insurance	4019-	25000	2564-	Yes	No	59835	d00880	a53175	d03827	d00108	d03847				Yes
2009	83	Female	Blank	Blank	Medicare	4019-	25000	V6759	Yes	No	65586	d03847	a57001	d00170	d00197	d03140	d03827	d00851	a50770	Yes
2009	66	Female	Not Hispanic or Latino	White Only	Medicare	4019-	25000	5859-	Yes	No	28550	d00260	d00325	d03807	d05896	d00337				Yes
2009	75	Female	Not Hispanic or Latino	White Only	Medicare	2724-	25000	4019-	Yes	No	57339	d03266	d00248	d04105	d00655	d00859	d00880	d00880	d04380	Yes
2009	60	Male	Blank	Blank	Private insurance	V700-	25000	4019-	Yes	No	53999	d04801								Yes
2009	64	Female	Not Hispanic or Latino	White Only	Medicare	V7283	25000	4019-	Yes	No	57046	d00217	d04286	d00541	d00348	d00350	d00689	d03807	d04532	Yes
2009	67	Female	Not Hispanic or Latino	White Only	Private insurance	9198-	25000	V5867	Yes	No	57046	d03110	d04538	d03807	d00395	d00039	d00179	d03182	d00746	Yes
2009	77	Female	Not Hispanic or Latino	White Only	Private insurance	4019-	25000	53081	Yes	No	57046	d00004	d00070	d00689	a54655	d00170	d00006	d04743	d04749	Yes
2008	56	Female	Not Hispanic or Latino	White Only	Other	311--	25000	27800	Yes	No	38339	d03428	d03128	d00413	d00325	d00395				Yes
2009	65	Female	Not Hispanic or Latino	White Only	Medicare	34989	25000	-9	Yes	No	26742	c00110	d07113							Yes
2009	90	Female	Not Hispanic or Latino	White Only	Medicare	2749-	25000	-9	Yes	No	26742	d00101	d00023							Yes
2009	52	Male	Not Hispanic or Latino	Blank	Medicaid	6029-	25000	4019-	Yes	No	43531	d00325	d00749	d00749	d00218	d03428				Yes
2009	58	Female	Not Hispanic or Latino	Asian Only	Private insurance	4019-	25002	5920-	Yes	No	22704	d00253	d00013	d01423						Yes
2009	83	Female	Not Hispanic or Latino	Asian Only	Medicare	4019-	25000	73300	Yes	No	32833	d00004	d04514	d00732	d00170	d03849	d03129	a50770		Yes
2009	75	Male	Not Hispanic or Latino	Asian Only	Private insurance	4019-	25000	-9	Yes	No	32833	d00253	d00134	d00045	d00044	d00170				Yes
2009	69	Female	Not Hispanic or Latino	White Only	Private insurance	2858-	25000	4019-	Yes	No	20020	d00348	d00253	d03807						Yes
2009	70	Male	Blank	White Only	Medicare	4019-	25000	60000	Yes	No	45495	d00004	d00170	d00746	d04121	d00325				Yes
2009	63	Female	Blank	Blank	Private insurance	7839-	25060	5722-	Yes	No	36689	d01024	d00262	d04332	d01021	d04363	d00797	d00091	a52885	Yes
2009	69	Female	Not Hispanic or Latino	Asian Only	Medicare	4019-	25000	5368-	Yes	No	46673	d00170	c00110	d00004	d00248	a10358	d04514	c00110		Yes
2009	59	Female	Blank	Blank	Unknown	462--	25000	1749-	Yes	No	34247	d04434	d00732	d00246	d00381	d03360				Yes
2009	61	Female	Blank	Blank	Unknown	V700-	25060	3371-	Yes	No	34247	d03830	d03807	d03157	d03050					Yes
2009	54	Female	Blank	Blank	Unknown	53011	25000	4019-	Yes	No	34247	d04448	d00749	d00246	d00732	d00048				Yes
2009	59	Male	Not Hispanic or Latino	Blank	Private insurance	0085-	25080	-9	Yes	No	39054	d00011								Yes
2009	44	Male	Hispanic or Latino	Blank	Medicare	311--	25000	2724-	Yes	No	39054	d03807	d03431	d00280	d00963					Yes
2009	90	Male	Not Hispanic or Latino	White Only	Medicare	2948-	25060	3572-	Yes	Yes	12010	d01164								Yes
2009	63	Male	Not Hispanic or Latino	White Only	Private insurance	71596	25000	496--	Yes	No	12010	d04258	d00280	d04286	d03807	d04829	d00246	d00070	d04611	Yes
2009	46	Female	Not Hispanic or Latino	White Only	Private insurance	5990-	25000	-9	Yes	No	26797	d03807	d04538							Yes
2009	68	Male	Not Hispanic or Latino	White Only	Medicare	2724-	25000	-9	Yes	No	26797	d00732	d03807	d00246	d00280					Yes
2009	72	Male	Blank	Blank	Medicare	4739-	25000	4019-	Yes	No	42480	d00091								Yes
2009	50	Male	Not Hispanic or Latino	White Only	Private insurance	2572-	25000	2722-	Yes	No	20737	d04442	d03807	d04299	d00558					Yes
2009	77	Male	Blank	Black/African American Only	Medicare	185--	25000	-9	Yes	No	16782	d00004	d00746	d03807	d00246	d00044	d03805	d04048	d04893	Yes
2009	36	Male	Not Hispanic or Latino	White Only	Private insurance	4019-	25000	V5889	Yes	No	11731	d00728	c00099							Yes
2009	40	Male	Hispanic or Latino	White Only	Private insurance	2728-	25000	4019-	Yes	No	11731									Yes
2009	36	Female	Blank	White Only	Medicaid	7197-	25060	3572-	Yes	No	20883	d05508	d00965	d00019	d00050					Yes
2009	61	Male	Not Hispanic or Latino	White Only	Private insurance	41400	25000	2724-	Yes	Yes	57715	d03807	d00732	d04105	d00134					Yes
2009	75	Male	Not Hispanic or Latino	White Only	Medicare	42731	25000	4019-	Yes	Yes	57715	d00006	d00345	d00070						Yes
2009	59	Male	Blank	Blank	Medicare	4019-	25000	2720-	Yes	No	13251	d04442	d05355	d00728	d04105	d03182	d00170	d00004	d03807	Yes
2009	58	Female	Not Hispanic or Latino	White Only	Private insurance	2599-	25000	4739-	Yes	No	35832	d00089	d00262	d04538	d04514	d00181	d04300	d00746	d04785	Yes
2009	54	Male	Not Hispanic or Latino	White Only	Private insurance	4660-	25000	4149-	Yes	Yes	35832	d00056	d00262	d00181	d05348	d00497				Yes
2009	79	Female	Not Hispanic or Latino	White Only	Private insurance	2948-	25000	4019-	Yes	No	29604									Yes
2009	67	Female	Not Hispanic or Latino	White Only	Medicare	4019-	25000	2724-	Yes	No	20490	d00022	d00170	d00004	d03864	d00413	d00051	d00051	d00746	Yes
2009	46	Male	Not Hispanic or Latino	White Only	Private insurance	4011-	25000	2724-	Yes	No	25829	d05635	d00246	d05896	d00689	d03428	d04105			Yes
2009	51	Female	Not Hispanic or Latino	White Only	Private insurance	2720-	25000	-9	Yes	No	25829									Yes
2009	66	Female	Not Hispanic or Latino	Black/African American Only	Medicare	5990-	25000	6272-	Yes	No	34302	d00011	d04040							Yes
2009	52	Female	Not Hispanic or Latino	Black/African American Only	Medicaid	7962-	25000	-9	Yes	No	34302	d04825	a52885							Yes
2009	62	Female	Not Hispanic or Latino	White Only	Medicaid	4019-	25000	71690	Yes	No	19260									Yes
2009	63	Female	Not Hispanic or Latino	White Only	Private insurance	7823-	25000	4011-	Yes	No	18374	d04538								Yes
2009	55	Male	Not Hispanic or Latino	White Only	Private insurance	4659-	25000	49390	Yes	No	18374	d00037								Yes
2009	58	Male	Not Hispanic or Latino	White Only	Private insurance	V6540	25000	41400	Yes	Yes	27180									Yes
2009	72	Male	Not Hispanic or Latino	White Only	Medicare	4359-	25000	4019-	Yes	No	61631	d00170	d04258	d00134	d03807	d00732	d00280	c00096	d04753	Yes
2009	48	Male	Not Hispanic or Latino	White Only	Private insurance	4019-	25000	29680	Yes	No	12258	d00134	d00253	d04442	d03807	d04220				Yes
2009	32	Female	Not Hispanic or Latino	Black/African American Only	Medicare	586--	25000	-9	Yes	No	12258	d00070	d00134	d00262	d00051	d00049	d00168	d04363	d00880	Yes
2009	52	Female	Not Hispanic or Latino	White Only	Private insurance	2449-	25000	-9	Yes	No	12258	d00806	d00278	d03807	d00541					Yes
2009	47	Female	Blank	Blank	Private insurance	5990-	25000	-9	Yes	No	22565	d00011	d00262							Yes
2009	85	Male	Blank	Blank	Private insurance	2724-	25000	V5869	Yes	No	22565	d00746								Yes
2009	33	Female	Not Hispanic or Latino	White Only	Private insurance	7881-	25000	2870-	Yes	No	53962									Yes
2009	49	Male	Blank	Blank	Private insurance	78791	25000	-9	Yes	No	53962	d00732	d03807	d00985						Yes
2009	62	Female	Hispanic or Latino	White Only	Private insurance	53500	25000	4019-	Yes	Yes	10379	d00242	d00021	d00325						Yes
2009	41	Male	Not Hispanic or Latino	White Only	Private insurance	4019-	25000	-9	Yes	No	23149	d00002	d00732	d00170	d03847	d00189	d00011	d00210	d00070	Yes
2009	66	Male	Not Hispanic or Latino	White Only	Private insurance	4019-	25000	-9	Yes	No	23149	d04293	d00170	d04851	d05355	d00241	d00246	d03807		Yes
2009	71	Male	Not Hispanic or Latino	Black/African American Only	Medicare	53081	25000	4019-	Yes	No	23149	d04442	d00170	d04896	d00732	d00280	d03807	d04514	d04797	Yes
2009	75	Female	Not Hispanic or Latino	White Only	Medicare	7999	25000	4019-	Yes	No	32232	d00004	a54655	d00070	d00689	d00541	d00732	d03807	d04105	Yes
2009	59	Male	Blank	Blank	Medicare	78079	25000	042--	Yes	No	35173	d03984	d04901	d00034	d00143	d00004	d00749	d04829	d03807	Yes
2009	57	Female	Hispanic or Latino	White Only	Private insurance	4019-	25000	78650	Yes	No	40909	d00746	d03807	d00246	d00170	d00004	d03266			Yes
2009	53	Male	Blank	Blank	Private insurance	6826-	25000	-9	Yes	No	12495	d00088	d04820	d03827	d00096					Yes
2009	93	Female	Not Hispanic or Latino	White Only	Medicare	4019-	25000	2859-	Yes	No	79721	d00013	a52885	d00413						Yes
2009	85	Female	Not Hispanic or Latino	White Only	Medicare	4019-	25000	4439-	Yes	No	79721	d00070	d04258	d00170	d04801	d00049	d04105	d03807	d00859	Yes
2009	24	Female	Hispanic or Latino	Blank	Medicaid	4011-	25000	27800	Yes	No	71586									Yes
2009	77	Female	Hispanic or Latino	Blank	Medicare	4011-	25000	5990-	Yes	No	71586	d00044	d00262	d00124						Yes
2009	44	Male	Not Hispanic or Latino	White Only	Private insurance	45981	25060	3572-	Yes	No	86786	d00350	d00749	d00262	d00052	d04812	d04258	d00134		Yes
2009	62	Male	Blank	White Only	Private insurance	4019-	25000	78057	Yes	No	101119	d04514	d04332							Yes
2009	84	Female	Blank	White Only	Medicare	7910-	25070	42731	Yes	No	101119	d00732	d04099	d00022						Yes
2009	64	Female	Blank	Black/African American Only	Medicare	2724-	25000	4019-	Yes	No	101119	d04099								Yes
2009	55	Female	Blank	Blank	Private insurance	3572-	25000	3540-	Yes	No	81248	d00048	d04801	d00070	d00022	d00248	d05436	d03423		Yes
2009	52	Female	Not Hispanic or Latino	White Only	Private insurance	4019-	25000	-9	Yes	No	86378	d01168	d03830	d03128	d04332	d00070	d05348	d03807	d00170	Yes
2009	67	Male	Not Hispanic or Latino	White Only	Medicare	41401	25000	33394	Yes	Yes	29003	d00170	d00013	d00246	d00269	d00134	d00321	d04258	d03827	Yes
2009	70	Female	Not Hispanic or Latino	White Only	Medicare	4019-	25000	2598-	Yes	No	86378	d00246	d03807	d04113	d03827	d00170	d00746			Yes
2009	58	Male	Not Hispanic or Latino	White Only	Private insurance	311--	25000	4019-	Yes	No	86378	d00181	d04145	d00217	d04223	d04418	d05350	d00749	d00032	Yes
2009	83	Female	Not Hispanic or Latino	White Only	Medicare	4019-	25000	2894-	Yes	No	86378	d04283	d03849	d03807	d00325	d03826	d00497	d00732	d04040	Yes
2009	66	Female	Not Hispanic or Latino	White Only	Medicare	4019-	25000	5198-	Yes	No	86378	d00246	d03807	d00732	d00749	d04283	d03181	d03140		Yes
2009	46	Male	Not Hispanic or Latino	White Only	Private insurance	4660-	25000	4019-	Yes	No	86378	d03807	d04893	d03864	d00732	d00746	d00091			Yes
2009	49	Female	Not Hispanic or Latino	White Only	Private insurance	49390	25000	4019-	Yes	No	86378	d00293	a10956	d00732	d04442					Yes
2009	85	Female	Not Hispanic or Latino	White Only	Medicare	4019-	25000	-9	Yes	No	147937	d03128	a11703	d00348	d03849	d03807	d00013	d00170	d03140	Yes
2009	82	Male	Not Hispanic or Latino	White Only	Medicare	4280-	25000	-9	Yes	No	147937	d00314	d00373	d00070	d03847					Yes
2009	86	Male	Not Hispanic or Latino	White Only	Medicare	2948-	25000	4019-	Yes	No	33478	d03050	d05896	d04099	d03864	d04538	d03180			Yes
2009	60	Male	Hispanic or Latino	Blank	Medicare	586--	25000	2724-	Yes	No	33478	d00262	d00262	d04363	d03821	d00004	d04312	d04258		Yes
2009	60	Female	Blank	White Only	Private insurance	4019-	25000	2859-	Yes	No	72778	d00278	d04270	d03640	d03128	d00598	d00746	a52885	d03821	Yes
2009	81	Male	Hispanic or Latino	White Only	Private insurance	78791	25000	27800	Yes	No	147937	d00134	d00280	d03050	d00732	d04893	d00246	d04284		Yes
2009	71	Female	Not Hispanic or Latino	Black/African American Only	Private insurance	2724-	25000	-9	Yes	No	147937	d00746	d00246							Yes
2009	77	Female	Not Hispanic or Latino	Black/African American Only	Private insurance	4928-	25000	4019-	Yes	No	147937	d04611	d00689	d04066	d00248	d00253	d04066	d00732	d00280	Yes
2009	70	Female	Not Hispanic or Latino	White Only	Private insurance	4659-	25000	-9	Yes	No	147937	d00797	d00253	d00248	d03829					Yes
2009	89	Male	Not Hispanic or Latino	White Only	Private insurance	2948-	25000	2724-	Yes	No	147937	d04899	d04442	d03807	d00246	d04099	d04284	a11703	d04418	Yes
2009	56	Male	Not Hispanic or Latino	White Only	Private insurance	4019-	25000	7099-	Yes	No	147937	d03821	d04703	d00170	c00220					Yes
2009	54	Male	Not Hispanic or Latino	White Only	Private insurance	4019-	25000	-9	Yes	No	147937	d00262	d04293	d00746	d04442	d00170	d00149	a54555		Yes
2009	55	Female	Not Hispanic or Latino	White Only	Other	4739-	25060	3572-	Yes	No	42877	d04500	d00325	d05355	d00168	d03182	d00146	d00497	d00142	Yes
2009	81	Male	Not Hispanic or Latino	White Only	Medicare	8404-	25000	3589-	Yes	No	42676	d00231	d00253	d00170	d04801	d03807	d04121	d00497		Yes
2009	60	Female	Not Hispanic or Latino	White Only	Private insurance	72610	25000	-9	Yes	No	42676	d03807	d04532	d00019	d00497					Yes
2009	57	Male	Not Hispanic or Latino	White Only	Private insurance	78650	25000	41400	Yes	Yes	42198	d00134	d00170	d03640	d00149	d03807	d00746	d04258	d00732	Yes
2008	36	Female	Not Hispanic or Latino	White Only	Private insurance	27800	25002	-9	Yes	No	14555	d00497	d04538	d03140	d04697	d03807	d00426	d00058	d00413	Yes
2009	86	Female	Blank	Blank	Medicare	2449-	25000	-9	Yes	No	28585	d00049	d00210	a10968	a52885	d00241	d03849	d00070	d00278	Yes
2009	65	Male	Not Hispanic or Latino	White Only	Private insurance	4019-	25000	2724-	Yes	No	104919	d00732	d00348	d04233	d00563	d00325	d00726	d00134	d04611	Yes
2009	78	Female	Not Hispanic or Latino	White Only	Medicare	5839-	25000	496--	Yes	No	45940	d00336	d00732	d04040	d00015	d04040				Yes
2009	64	Female	Hispanic or Latino	White Only	Private insurance	4019-	25000	4659-	Yes	No	45940	d03357	d00689	d03052						Yes
2009	66	Female	Hispanic or Latino	White Only	Private insurance	53540	25040	3569-	Yes	No	45940	d04820	d00248	d04851	d00749	d05421	d04538			Yes
2009	72	Female	Hispanic or Latino	White Only	Private insurance	4019-	25000	2724-	Yes	No	95273	d00328	d00726	d00070	d00345	d00248	d00689			Yes
2009	88	Female	Hispanic or Latino	White Only	Medicare	3310-	25000	40290	Yes	Yes	95273	d04099	d04899	d00746	d04332	d04538				Yes
2009	67	Male	Hispanic or Latino	White Only	Medicare	3320-	25000	60000	Yes	No	95273	d04121	d00013							Yes
2009	91	Male	Hispanic or Latino	White Only	Medicare	41400	25000	496--	Yes	Yes	53801	d00168	d00732	d00004	d00179	d00246	d04611	d04066	d00563	Yes
2009	85	Female	Hispanic or Latino	White Only	Medicare	6918-	25000	5853-	Yes	No	53801	a11315	d03847	d04113	d00051	d00280	d00170	d04289	a11730	Yes
2009	72	Female	Hispanic or Latino	White Only	Medicare	7962-	25000	5852-	Yes	No	53801	d03830	d00004	d05348	d00170	d03807	d00049	d03400		Yes
2009	78	Male	Hispanic or Latino	White Only	Medicare	496--	25000	2724-	Yes	No	53801	d04851	d00045	d00170	d04289	a11730	d04066			Yes
2009	79	Female	Hispanic or Latino	White Only	Medicare	71690	25000	4019-	Yes	No	53801	d00049	d03826	d00004	d03821	d00746	d00653	d03807	d00170	Yes
2009	66	Female	Blank	White Only	Medicare	4019-	25000	71590	Yes	No	93557	d03182	d04113	d00746	d04380	d03807				Yes
2009	71	Female	Hispanic or Latino	Blank	Medicare	4019-	25000	-9	Yes	No	93557	d05048	d05357	d04113	d04820					Yes
2009	62	Male	Not Hispanic or Latino	White Only	Other	490--	25000	-9	Yes	No	110455	d03206	d00011							Yes
2009	52	Female	Not Hispanic or Latino	White Only	Private insurance	4019-	25000	51889	Yes	No	52035	d03128	d03830	d04538	d04697	d00170				Yes
2009	49	Male	Not Hispanic or Latino	White Only	Private insurance	311--	25000	71690	Yes	No	52035	d00170	d00148	c00220						Yes
2009	56	Male	Blank	Blank	Medicaid	41400	25060	3572-	Yes	Yes	52035	d04611	d04332	d04538	d05508	d04697	d00329	d00746		Yes
2009	89	Female	Not Hispanic or Latino	White Only	Medicare	5758-	25000	2449-	Yes	No	52035	d00325	d00278	d00044	d03821	d00246	d00360	d00653	d00168	Yes
2009	90	Female	Not Hispanic or Latino	White Only	Medicare	2948-	25000	73300	Yes	No	52035	d03826	d00246	d00689	d00253	d03182	d00032	d00170		Yes
2009	68	Male	Not Hispanic or Latino	Black/African American Only	Medicare	6111-	25000	27800	Yes	No	110455	a54655	d04364	d00730	d00170	d04824	d00004	d00070	d05529	Yes
2009	77	Male	Not Hispanic or Latino	White Only	Private insurance	4019-	25000	2749-	Yes	No	110455	d03140	d00170	d04442	d03807	d00134	d00497	d04057	d04105	Yes
2009	60	Female	Blank	White Only	Private insurance	5959-	25000	41400	Yes	Yes	76431	d00011	d03807	d00134	d04851	d04258				Yes
2009	63	Male	Not Hispanic or Latino	White Only	Medicaid	2724-	25000	-9	Yes	No	110455									Yes
2009	72	Female	Not Hispanic or Latino	White Only	Medicaid	496--	25000	-9	Yes	No	110455									Yes
2009	57	Female	Hispanic or Latino	White Only	Medicaid	6961-	25000	4019-	Yes	No	110455	d05529	d04538	d04851	d04878	d03807				Yes
2009	34	Male	Not Hispanic or Latino	Black/African American Only	Private insurance	6089-	25000	V990-	Yes	No	68249	d04063	d00071	d03807	d00044	a54655	d04113	d03829	d03847	Yes
2009	60	Female	Not Hispanic or Latino	Black/African American Only	Medicaid	4019-	25002	27801	Yes	No	68249	d03428	d05896	d00246	d03807	d00365	d00689	a54655	d00278	Yes
2009	76	Female	Not Hispanic or Latino	Black/African American Only	Medicare	3559-	25000	4019-	Yes	No	68249	d03182	d01024	d00004	d00168	d03807	d00184	d00051	d00039	Yes
2009	84	Male	Hispanic or Latino	Blank	Private insurance	78841	25000	-9	Yes	No	73459	d00280								Yes
2009	67	Female	Not Hispanic or Latino	Blank	Medicare	41400	25040	58381	Yes	Yes	31203	d03847	d00689	d00253	d04105	d00325	d00170	d00262		Yes
2009	85	Male	Hispanic or Latino	Blank	Private insurance	7821-	25000	V6759	Yes	No	35788	d00096	d03653	d00044	d03052	d00231	d00280	d00004		Yes
2009	28	Female	Not Hispanic or Latino	White Only	Private insurance	9243-	25000	-9	Yes	No	111439	d00037								Yes
2009	50	Female	Blank	Blank	Private insurance	71946	25000	4019-	Yes	No	111439	d03807	d04293	d00550	d00015	d00310				Yes
2009	62	Female	Blank	Blank	Private insurance	V7284	25000	-9	Yes	No	111439	d00023	d00746	d00345	d00070	d00278	d04442	d03807		Yes
2009	51	Female	Not Hispanic or Latino	White Only	Private insurance	7862-	25000	4019-	Yes	No	79677	d04749	d05899	d04289	d05851	c00110				Yes
2009	63	Male	Blank	Blank	Private insurance	1552-	25000	57140	Yes	No	26740	d05691	d05896	d00373	d01024	d00384	d01005	d03826		Yes
2009	54	Male	Blank	Blank	Private insurance	71590	25000	9592-	Yes	No	26740	d03826	d03826	d04538	d00246	d03075				Yes
2009	74	Female	Not Hispanic or Latino	Black/African American Only	Private insurance	4439-	25060	3572-	Yes	No	14589	d04258								Yes
2009	40	Female	Not Hispanic or Latino	White Only	Private insurance	5531-	25000	-9	Yes	No	6641									Yes
2009	67	Female	Not Hispanic or Latino	White Only	Medicare	27801	25000	4019-	Yes	No	30220	d03807	d00246	d00325	d03866	d03428	d00746	d00070	d00329	Yes
2009	88	Male	Not Hispanic or Latino	White Only	Medicare	7244-	25060	3569-	Yes	No	4877									Yes
2009	63	Male	Hispanic or Latino	White Only	Medicare	27801	25000	4019-	Yes	No	42605									Yes
2009	67	Female	Not Hispanic or Latino	White Only	Medicare	27801	25000	4019-	Yes	No	42605									Yes
2009	56	Male	Not Hispanic or Latino	White Only	Private insurance	56211	25000	4019-	Yes	No	42605									Yes
2009	43	Male	Not Hispanic or Latino	Black/African American Only	Private insurance	27801	25000	4019-	Yes	No	42605									Yes
2009	68	Female	Not Hispanic or Latino	White Only	Medicare	78909	25000	4019-	Yes	No	42605									Yes
2009	42	Male	Not Hispanic or Latino	White Only	Medicare	5856-	25000	4019-	Yes	No	55754									Yes
2009	39	Female	Blank	Blank	Private insurance	2141-	25000	2724-	Yes	No	9031	d03160	d00746	d03431	d03807	d00246	d00141	d00965	d00019	Yes
2009	57	Male	Blank	Blank	Private insurance	V990-	25000	-9	Yes	No	9856	d00246	d04105	d03807						Yes
2009	51	Female	Not Hispanic or Latino	White Only	Other	7244-	25000	72612	Yes	No	26863									Yes
2009	63	Female	Not Hispanic or Latino	White Only	Private insurance	82300	25000	-9	Yes	No	26863									Yes
2009	59	Male	Not Hispanic or Latino	Black/African American Only	Medicare	4019-	25000	53550	Yes	No	25508	d04703	d00026	d00051	d03821	d01013				Yes
2009	41	Male	Not Hispanic or Latino	White Only	Private insurance	20280	25000	4019-	Yes	No	25508	d00134	d04749	d04040	d04442					Yes
2009	73	Male	Not Hispanic or Latino	Black/African American Only	Medicare	4019-	25000	36900	Yes	No	25508	d04749	d00070	d04293	d03826	a54655	d04040	d04294	d00051	Yes
2009	74	Male	Blank	Blank	Medicare	V4581	25000	4019-	Yes	Yes	7261	d03847	d00210	d04286	d04514	d05508	d00262	d04258		Yes
2009	65	Male	Not Hispanic or Latino	White Only	Private insurance	4149-	25000	4019-	Yes	Yes	10139									Yes
2009	62	Female	Not Hispanic or Latino	White Only	Medicaid	1991-	25000	-9	Yes	No	10139									Yes
2009	74	Male	Not Hispanic or Latino	White Only	Medicare	41400	25000	2724-	Yes	Yes	10139									Yes
2009	72	Female	Hispanic or Latino	White Only	Private insurance	7962-	25000	4359-	Yes	No	18991	d00728	d00253	d00746	d00004	d03434	d04442	d04497		Yes
2009	49	Female	Not Hispanic or Latino	Black/African American Only	Private insurance	4019-	25000	2724-	Yes	No	6894	d03807	d00325	d00278	d00013	d00170	d03428			Yes
2009	80	Female	Not Hispanic or Latino	White Only	Medicare	41400	25000	-9	Yes	Yes	30026	d00373	d00689	d03864	d04105	d00726	d04749	d03182	d00170	Yes
2009	72	Male	Not Hispanic or Latino	White Only	Medicare	42731	25000	32723	Yes	No	11032	d04442	d00248	d04105	d00328	d00022	d00365	d00134	d00413	Yes
2009	73	Female	Blank	Blank	Medicare	4254-	25000	4263-	Yes	No	8611	d00070	d00345	d00248	d00728	d03847	d00497	d00023	d03807	Yes
2009	45	Female	Not Hispanic or Latino	Black/African American Only	Private insurance	7455-	25000	2724-	Yes	No	13010	d03847	d00170	d06662	d00260	d00746	d05896			Yes
2009	64	Female	Not Hispanic or Latino	White Only	Private insurance	41090	25000	7804-	Yes	Yes	13010	d04442	d00749	d03864	d00278	d03182	d03847	d03807	d00170	Yes
2009	61	Male	Not Hispanic or Latino	White Only	Private insurance	41400	25000	4280-	Yes	Yes	21975	d00170	d00732	d04258	d04697	d04538	d00314			Yes
2009	77	Female	Hispanic or Latino	White Only	Medicare	41400	25000	7234-	Yes	Yes	26551	d00880	d00142	d06905	d05265	d05736	d03807	d03807		Yes
2009	71	Female	Hispanic or Latino	White Only	Medicare	30000	25000	4254-	Yes	Yes	26551	d00170	d04851	d00732	d04374	d00384	d00985	d00149		Yes
2009	56	Female	Not Hispanic or Latino	Asian Only	Private insurance	4019-	25000	-9	Yes	No	19275	d04293	d03807	d00049	d03137	a11424	d00497			Yes
2009	71	Male	Not Hispanic or Latino	White Only	Private insurance	42731	25000	42769	Yes	No	16112	d00004	d00146	d03050	d03807	d00170				Yes
2009	53	Female	Blank	Blank	Medicare	2449-	25000	4409-	Yes	No	18606	d00023	a50770	d00143	d00233	d00262	d03431	d04258		Yes
2009	67	Female	Hispanic or Latino	White Only	Medicare	4139-	25000	4019-	Yes	Yes	27136	d00321								Yes
2009	75	Female	Hispanic or Latino	Asian Only	Medicare	4139-	25060	3572-	Yes	Yes	27136	d03847	d03182	d00373	d00013	d04286	d00746			Yes
2009	69	Female	Hispanic or Latino	White Only	Medicare	4019-	25000	53550	Yes	No	27136	c00110	d00044	d00051	d00223					Yes
2009	53	Female	Not Hispanic or Latino	White Only	Private insurance	4241-	25000	-9	Yes	No	9948	d00689	d04514	d00248	d00732	d04442	d03050			Yes
2009	58	Female	Hispanic or Latino	White Only	Private insurance	4019-	25000	27800	Yes	No	10659	d03847	d00689							Yes
2009	80	Female	Not Hispanic or Latino	White Only	Medicare	41400	25000	-9	Yes	Yes	10089	d00653	d04514	d00004	d04105	d00149	d00170	d03428	d00213	Yes
2009	56	Male	Blank	Blank	All sources of payment are blank	78659	25000	2724-	Yes	No	23365									Yes
2009	79	Female	Blank	Black/African American Only	Medicare	42731	25000	4019-	Yes	No	16888	d00170	d05357	d04113	d00070	d03183	d00002	a54655	d00051	Yes
2009	48	Female	Hispanic or Latino	Blank	Private insurance	34690	25000	27800	Yes	No	25049									Yes
2009	74	Male	Blank	Blank	Medicare	41400	25000	2724-	Yes	Yes	15080	d00170	d03821	d04851	d00321	d04824				Yes
2009	66	Male	Hispanic or Latino	White Only	Private insurance	4019-	25000	-9	Yes	No	17548	d04363	d00241	d00653	d00045	d00132	d00689	d04514	d04113	Yes
2009	82	Male	Blank	Blank	Medicare	490--	25000	2875-	Yes	Yes	26296	d00091								Yes
2009	68	Female	Blank	Blank	Medicare	2449-	25000	2724-	Yes	No	26296	d00497	d04749	d05508	d00541	d04258	d00732			Yes
2009	66	Male	Not Hispanic or Latino	White Only	Medicare	42789	25000	4019-	Yes	No	9802	d04754	d03805	d00732	d04286	d05635				Yes
2009	61	Female	Hispanic or Latino	White Only	Private insurance	78659	25000	2449-	Yes	No	9802	d00132	d00168	d00269	d00134	d00278	d00321	d00746	d00170	Yes
2009	85	Female	Not Hispanic or Latino	White Only	Medicare	41400	25000	V7283	Yes	Yes	25173									Yes
2009	68	Male	Not Hispanic or Latino	Black/African American Only	Private insurance	60090	25000	-9	Yes	No	16540	d04788	d04121							Yes
2009	65	Male	Not Hispanic or Latino	White Only	Private insurance	60000	25000	-9	Yes	No	10981	d04121	d03807	d04442	d04788	d00709	d00732			Yes
2009	58	Male	Blank	Blank	Unknown	59971	25000	-9	Yes	No	4903									Yes
2009	70	Female	Not Hispanic or Latino	White Only	Medicare	3569-	25000	7282-	Yes	No	4614	d00233	d03182	d05355	d00019	d00262				Yes
2009	82	Male	Not Hispanic or Latino	White Only	Medicare	2252-	25000	-9	Yes	No	2353	d04812	d04750	d04497	d00246	d00084	d04442	d00348	d04099	Yes
2009	78	Male	Blank	White Only	Medicare	3569-	25000	-9	Yes	No	8763	d03182	d03140							Yes
2009	78	Female	Not Hispanic or Latino	White Only	Medicare	4465-	25060	3572-	Yes	No	10320	d04258	d05508	d03807	d00350	d00689	d00732	d00145	d00653	Yes
2009	52	Male	Not Hispanic or Latino	White Only	No charge	2749-	25040	58381	Yes	No	5257	d00148	d00032	a11291	d00689	d00730	d00746	d03182	d00032	Yes
2009	45	Male	Hispanic or Latino	White Only	Medicaid	V704-	25000	4019-	Yes	No	13955	d04812	d04105	d04749	d00168					Yes
2009	100	Female	Hispanic or Latino	White Only	Private insurance	2948-	25000	-9	Yes	No	13955									Yes
2009	51	Male	Not Hispanic or Latino	White Only	Private insurance	7291-	25060	3572-	Yes	No	9114									Yes
2009	37	Male	Not Hispanic or Latino	Black/African American Only	Worker's compensation	72210	25060	3572-	Yes	No	5011									Yes
2009	58	Male	Blank	Blank	Private insurance	3569-	25000	-9	Yes	No	5363	d05508	d00144							Yes
2009	45	Female	Hispanic or Latino	White Only	Medicaid	7295-	25000	-9	Yes	No	6571	d03182								Yes
2009	66	Male	Blank	White Only	Medicare	4439-	25000	-9	Yes	No	24604									Yes
2009	87	Female	Not Hispanic or Latino	White Only	Medicare	36250	25050	36201	Yes	No	28793	d00253	d04105	d00004	d00248	d00728	d00726	d00278	d03807	Yes
2009	51	Male	Blank	Blank	Medicaid	36260	25000	37515	Yes	No	18309									Yes
2009	66	Female	Not Hispanic or Latino	White Only	Private insurance	1731-	25000	36260	Yes	No	18309									Yes
2009	65	Female	Blank	Blank	Medicare	2161-	25000	-9	Yes	No	18309	d01115								Yes
2009	73	Male	Blank	Blank	Medicare	36612	25000	-9	Yes	No	18309									Yes
2009	86	Male	Not Hispanic or Latino	Black/African American Only	Medicare	36650	25000	V7189	Yes	No	28247									Yes
2009	75	Female	Not Hispanic or Latino	Black/African American Only	Private insurance	3669-	25000	36504	Yes	No	28247									Yes
2009	66	Female	Not Hispanic or Latino	Black/African American Only	Medicare	3669-	25000	V7189	Yes	No	28247									Yes
2009	61	Female	Not Hispanic or Latino	Black/African American Only	Medicare	3669-	25050	36202	Yes	No	28247									Yes
2009	66	Male	Blank	Blank	Medicare	36510	25050	36201	Yes	No	19573	d04753								Yes
2009	53	Female	Not Hispanic or Latino	White Only	Private insurance	3659-	25000	-9	Yes	No	10621	d04301	d04754	d04258	d04289	d00732	d00999	d03847	d04812	Yes
2009	59	Female	Not Hispanic or Latino	White Only	Private insurance	V508-	25050	36201	Yes	No	10621	d04697								Yes
2009	60	Male	Not Hispanic or Latino	White Only	Private insurance	3659-	25050	36201	Yes	No	10621	d04754	d04048	d04301	c00286					Yes
2009	82	Female	Not Hispanic or Latino	White Only	Medicare	37990	25050	36201	Yes	Yes	30256	d00746	d00246	d00325	d03145	a53175	a50770	d00170	d00049	Yes
2009	56	Male	Not Hispanic or Latino	White Only	Private insurance	4019-	25050	36201	Yes	No	30256	a10000	n09143	d03140	d00497	d00426	d03128	a54655		Yes
2009	73	Male	Blank	Blank	Medicare	36510	25000	3669-	Yes	Yes	40061	d04017								Yes
2009	88	Female	Blank	Blank	Medicare	36504	25050	36201	Yes	No	40061	c00110	d04754	d00139	d00007	d04504				Yes
2009	73	Male	Blank	Blank	Medicare	3659-	25050	36201	Yes	No	40061	d04753	d05283							Yes
2009	60	Female	Blank	Blank	Private insurance	36504	25050	36201	Yes	No	40061	d00139	d04754							Yes
2009	75	Male	Not Hispanic or Latino	White Only	Medicare	3669-	25050	36201	Yes	No	27844									Yes
2009	78	Female	Not Hispanic or Latino	White Only	Medicare	3659-	25050	36201	Yes	No	27844	d04037	d04017							Yes
2009	59	Male	Not Hispanic or Latino	White Only	Private insurance	36500	25050	36201	Yes	No	27844									Yes
2009	59	Female	Not Hispanic or Latino	White Only	Private insurance	37300	25000	-9	Yes	No	28827	d06851								Yes
2009	77	Male	Not Hispanic or Latino	Black/African American Only	Medicare	37515	25000	-9	Yes	No	28827	c00169								Yes
2009	74	Female	Not Hispanic or Latino	White Only	Medicare	36252	25050	36201	Yes	No	70713	d05214	d00689	d00280	d00168	d00170	d00413	d03075		Yes
2009	77	Male	Not Hispanic or Latino	White Only	Medicare	36283	25050	36204	Yes	No	70713	d00022	d04289	d00170	d04113	d04851	d03807			Yes
2009	66	Male	Hispanic or Latino	White Only	Medicare	36252	25050	36202	Yes	No	42519	d00037	d04048	d00273	d03221	d03805	d04017	d04395	d04538	Yes
2009	47	Male	Not Hispanic or Latino	Blank	Medicare	36252	25050	36201	Yes	No	42519	d00059	d00485	d05214	d04115					Yes
2009	64	Female	Not Hispanic or Latino	White Only	Private insurance	36504	25000	-9	Yes	Yes	34420									Yes
2009	81	Male	Hispanic or Latino	White Only	Medicare	36500	25000	37710	Yes	Yes	22613									Yes
2009	28	Male	Not Hispanic or Latino	Blank	Private insurance	36330	25050	36201	Yes	No	31786	d00348								Yes
2009	53	Female	Blank	Blank	Private insurance	3619-	25050	36201	Yes	No	78452	a50912	d03221	d04105	d04532	d00363	d06720	d03864	d04532	Yes
2009	77	Female	Blank	Blank	Medicare	36235	25050	36203	Yes	No	78452	d04099	d04222	d03807	d00170	d00746	c00051	d04504	d03849	Yes
2009	74	Male	Not Hispanic or Latino	White Only	Medicare	3669-	25050	36201	Yes	No	21939									Yes
2009	81	Female	Not Hispanic or Latino	Asian Only	Medicare	3643-	25050	36201	Yes	No	37910									Yes
2009	60	Male	Not Hispanic or Latino	White Only	Private insurance	3659-	25000	-9	Yes	No	11449	d04754	d04048	d03807	d00004	d00907				Yes
2009	80	Female	Not Hispanic or Latino	White Only	Medicare	36511	25000	-9	Yes	No	11449	a11166	d04048	d04753	d00262	d04801	d05048			Yes
2009	63	Male	Hispanic or Latino	White Only	Private insurance	37240	25000	3669-	Yes	No	10262	d05425								Yes
2009	34	Female	Not Hispanic or Latino	White Only	Private insurance	25010	2452-	-9	Yes	No	11449	d01200	d00262	d00278	d00704					Yes
2009	58	Female	Hispanic or Latino	White Only	Self-pay	36610	25050	36201	Yes	No	39330	d03807	d00732	d00248	d04442					Yes
2009	59	Male	Blank	Blank	Private insurance	3669-	25000	3679-	Yes	No	38261	a54555								Yes
2009	29	Female	Blank	Blank	Medicaid	3671-	25000	V7189	Yes	No	50820	d01200	d00704							Yes
2009	58	Female	Blank	Blank	Private insurance	36512	25000	V7189	Yes	Yes	50820	d04017								Yes
2009	53	Male	Not Hispanic or Latino	White Only	Medicare	1732-	25000	-9	Yes	No	9335	d00096	d00023	d00002	d00170	d01267	d00043	d00013	d04258	Yes
2009	69	Female	Not Hispanic or Latino	White Only	Medicare	2351-	25000	38830	Yes	No	9335	d00859	d03821	d04294	d03849	d00070	d00299	d04258	d05348	Yes
2009	54	Female	Blank	Blank	Private insurance	24200	25000	6272-	Yes	No	107769	d00732	d00325	d00004	d00290	d00348	d00253	d03807	a50770	Yes
2009	78	Male	Not Hispanic or Latino	White Only	Medicare	5853-	25000	7910-	Yes	Yes	87615									Yes
2009	77	Male	Blank	White Only	Medicare	4019-	25000	73300	Yes	No	59831	d00746	d04222	d00134	c00110	d03807	c00110			Yes
2009	23	Female	Not Hispanic or Latino	White Only	Medicare	5990-	25000	53081	Yes	Yes	113535	d00011	d04514	d00298	d00013	d03807	d04851	d04697	d00245	Yes
2009	83	Male	Not Hispanic or Latino	White Only	Medicare	7804-	25000	2724-	Yes	Yes	113535	d05348	d03807	d00350	d00070	a54655	d00170	d00235	d00321	Yes
2009	83	Female	Not Hispanic or Latino	White Only	Medicare	3310-	25000	5793-	Yes	No	42913	d04899	d04099	d00182	d00746	d00278	d03807	d04538		Yes
2009	90	Male	Not Hispanic or Latino	White Only	Medicare	4019-	25000	3559-	Yes	Yes	42913	d00689	d00070	d04113	d04105	d05508	d03847	d03807	d00213	Yes
2009	76	Female	Not Hispanic or Latino	White Only	Medicare	2449-	25000	71590	Yes	No	42913	d00278	d03828	d04332	d00328	d03807	d04532	d03075		Yes
2009	63	Male	Not Hispanic or Latino	White Only	Private insurance	4019-	25000	27800	Yes	No	42913	d00746	d03807	d03829	d00253	d00497	d00620			Yes
2009	67	Female	Not Hispanic or Latino	White Only	Medicare	7291-	25000	4019-	Yes	No	42913	d03807	d03864	d03829	d00146	d00963	d05355	d00497		Yes
2009	83	Female	Not Hispanic or Latino	Black/African American Only	Medicare	5856-	25000	40391	Yes	No	124652	d00787	d00070	d04048	d04743	d00689	d00139	d00044	d00732	Yes
2009	79	Male	Not Hispanic or Latino	White Only	Medicare	1991-	25000	4019-	Yes	Yes	124652	d00262	d04105	d00070	d00689	d04258	d03864	d00653	d00134	Yes
2009	60	Male	Blank	White Only	Private insurance	V700-	25000	-9	Yes	No	130857	d05508	d00689	d00134	d03830					Yes
2009	44	Female	Not Hispanic or Latino	White Only	Medicare	2859-	25000	2449-	Yes	No	120159	d04899	d04537	d05421	d00248	d00278				Yes
2009	67	Female	Not Hispanic or Latino	White Only	Medicare	311--	25000	3320-	Yes	No	120159	d00732	d04825	d00262	d00880					Yes
2009	70	Female	Blank	Blank	Medicare	32723	25000	36900	Yes	No	77716	d03182	d00278	d00732	d00070	d00746	d00170			Yes
2009	73	Male	Not Hispanic or Latino	White Only	Medicare	42731	25000	4011-	Yes	No	21704	d00170	d04245	d03829	d03807	d00563	d04785	d00002	d00134	Yes
2009	67	Male	Not Hispanic or Latino	White Only	Medicare	42731	25000	4019-	Yes	No	21704	d00732	d00358	d00022	d03864	d03807				Yes
2009	47	Female	Hispanic or Latino	White Only	Medicaid	7999	25002	-9	Yes	No	35	d00015								Yes
2009	50	Male	Not Hispanic or Latino	American Indian/Alaska Native Only	Other	4779-	25000	-9	Yes	No	53	d03050								Yes
2009	58	Male	Not Hispanic or Latino	American Indian/Alaska Native Only	Other	2948-	25000	4019-	Yes	No	53	d00746	d00212	a11315	d03807	d00732	d00096	d00245	d00043	Yes
2009	48	Male	Not Hispanic or Latino	More than one race reported	Private insurance	2920-	25000	4019-	Yes	No	203	d03431	d00050	d00749						Yes
2009	47	Female	Not Hispanic or Latino	American Indian/Alaska Native Only	Medicaid	33829	25000	4019-	Yes	No	203	d03821	d00004	d03428						Yes
2009	63	Female	Not Hispanic or Latino	American Indian/Alaska Native Only	Medicare	33829	25000	4019-	Yes	No	203	d05355	d03807	d03821	d00004	d00732				Yes
2009	61	Female	Not Hispanic or Latino	American Indian/Alaska Native Only	No charge	4019-	25002	49390	Yes	No	28	d00004	d00732	d03807	d04289	d04275	d00563	d00149	d04105	Yes
2009	61	Male	Hispanic or Latino	White Only	Medicaid	78900	25000	-9	Yes	No	198	d00170	d00732							Yes
2009	64	Female	Hispanic or Latino	Blank	Self-pay	4019-	25000	9953-	Yes	No	107	d01271	d03821	d03807	d04105	d00023				Yes
2009	42	Male	Hispanic or Latino	White Only	Medicaid	2724-	25002	27800	Yes	No	110	d01469	d04105	d00253	d03157	d00248				Yes
2009	61	Male	Hispanic or Latino	White Only	Unknown	3004-	25000	27800	Yes	No	110	d00726	d03807	d00242	d03050	d00386				Yes
2009	35	Female	Not Hispanic or Latino	White Only	Medicaid	9174-	25000	V1269	Yes	No	10595	d00088	d03428	d00246	d03807					Yes
2009	69	Male	Not Hispanic or Latino	White Only	Medicare	4439-	25000	41400	Yes	Yes	8327	d00413	d03428	d00168	d00293					Yes
2009	51	Female	Not Hispanic or Latino	White Only	Medicaid	4739-	25000	-9	Yes	No	1074									Yes
2009	75	Female	Not Hispanic or Latino	White Only	Medicare	7179-	25060	3572-	Yes	No	6914	d04289	d03431	d05436	d05508	d05896	d00689	d00278	d00746	Yes
2009	69	Female	Not Hispanic or Latino	Asian Only	Medicare	4011-	25000	-9	Yes	No	6914	d00253	d00248	d00746	d03807	d00732				Yes
2009	63	Female	Blank	Blank	Medicaid	1579-	25000	78900	Yes	No	6055	d00329	d00732							Yes
2009	66	Male	Hispanic or Latino	Blank	Medicare	V1581	25000	V6759	Yes	No	15139	d05896								Yes
2009	55	Female	Not Hispanic or Latino	White Only	Self-pay	27801	25000	2449-	Yes	No	12494	d00732	d00004	d00278	d00246					Yes
2009	65	Male	Not Hispanic or Latino	White Only	Medicare	8921-	25000	-9	Yes	No	9058	d00096								Yes
2009	72	Female	Not Hispanic or Latino	White Only	Medicaid	V7231	25000	-9	Yes	No	2014	d04286	d04538	d04697	d00170	d00314	d00013			Yes
2009	54	Female	Not Hispanic or Latino	Black/African American Only	Medicaid	4019-	25000	-9	Yes	No	49794	d03821	d00689	d03807	d03864					Yes
2009	74	Male	Not Hispanic or Latino	White Only	Medicare	2859-	25000	4019-	Yes	No	49794	d04434	d00019	d04703	d00746	d00732	d00134	a57001	d00253	Yes
2009	70	Female	Blank	Blank	Medicare	25010	4019-	27801	Yes	No	49794	d00019	d05896	d00746	d00070	d00013	d00019	d05436		Yes
2009	57	Female	Hispanic or Latino	Blank	Medicaid	4019-	25000	-9	Yes	No	49794	d03807								Yes
2009	48	Male	Not Hispanic or Latino	Black/African American Only	Private insurance	V0189	25000	V6759	Yes	No	3495	d00170	d00732	d00134	d04258	d05896	a57001	d00746	d04442	Yes
2009	58	Male	Not Hispanic or Latino	Black/African American Only	Private insurance	V700-	25000	V6759	Yes	No	4494	d00365	d06720	d00248						Yes
2009	55	Male	Not Hispanic or Latino	White Only	Medicaid	V700-	25000	2724-	Yes	No	1731	d00023	d00170	d00732	d00746	d01423				Yes
2009	51	Male	Blank	Blank	Private insurance	V700-	25000	5990-	Yes	No	2002	d00011	d00746	d00246	d03182	d05635	d03826	d00049	d04286	Yes
2009	47	Male	Blank	Blank	Medicare	27802	25000	4019-	Yes	No	2929	d03807	d04115	d03180	d04332	d00175				Yes
2009	62	Female	Blank	Blank	Private insurance	9248-	25000	-9	Yes	No	2929	d05436	d00262	d00089	d00170	d03866				Yes
2009	71	Female	Hispanic or Latino	Blank	Medicaid	311--	25000	V6759	Yes	No	2991	d04442	d00350							Yes
2009	43	Female	Hispanic or Latino	Blank	Medicaid	29590	25002	-9	Yes	No	2991	d04220								Yes
2009	67	Female	Hispanic or Latino	Blank	Private insurance	4019-	25000	V6759	Yes	No	5664	d00253	d03807							Yes
2009	70	Female	Hispanic or Latino	Blank	Medicare	4019-	25000	V6759	Yes	No	5664	d00910	d00253							Yes
2009	70	Male	Hispanic or Latino	Blank	Medicare	4019-	25000	2724-	Yes	No	4775	d03821								Yes
2009	48	Male	Not Hispanic or Latino	Asian Only	Medicaid	5920-	25000	V6759	Yes	No	24560	d00253	d00170							Yes
2009	58	Female	Not Hispanic or Latino	Blank	No charge	4019-	25000	-9	Yes	No	13504	d00365	d00689	d00170	d00253					Yes
2009	47	Female	Not Hispanic or Latino	Blank	Medicaid	7295-	25060	3572-	Yes	No	9783	d03428								Yes
2009	58	Male	Not Hispanic or Latino	White Only	Private insurance	7469-	25000	4019-	Yes	No	1081	d00348	d00245	d00732	d00325	d00004	d00170			Yes
2009	43	Male	Not Hispanic or Latino	Black/African American Only	Medicaid	586--	25000	6953-	Yes	No	733	d04395	d03210	d00732	d00689	d03182	d00253	d03428	d04697	Yes
2009	36	Female	Not Hispanic or Latino	Black/African American Only	Private insurance	78079	25000	-9	Yes	No	733	d00049								Yes
2009	66	Female	Not Hispanic or Latino	Black/African American Only	Medicare	4019-	25000	7823-	Yes	No	3702	d00013	d03807	d00253						Yes
2009	45	Female	Not Hispanic or Latino	White Only	Medicaid	4739-	25000	2720-	Yes	No	870	d04283	d00088	d04442	d04538	d03807				Yes
2009	49	Male	Not Hispanic or Latino	Black/African American Only	Medicare	4280-	25000	27800	Yes	No	790									Yes
2008	48	Female	Not Hispanic or Latino	Black/African American Only	Medicaid	4019-	25002	-9	Yes	No	5625	d00246	d03847	d03807	d00004	d00365	d00170	d04801		Yes
2009	51	Female	Not Hispanic or Latino	Black/African American Only	Medicaid	6272-	25000	4019-	Yes	No	4221	d00541	d03428	d04611						Yes
2009	50	Male	Not Hispanic or Latino	White Only	Medicare	4019-	25000	-9	Yes	No	1217	d00246	d00732	d00019	d03807					Yes
2009	35	Female	Not Hispanic or Latino	Black/African American Only	Medicaid	4019-	25000	34690	Yes	No	2623	d06905	d03052	d00134	d03807					Yes
2009	74	Male	Not Hispanic or Latino	White Only	Medicare	70710	25000	4019-	Yes	No	1601	d00253	d04514	d00170	a52885	d00070				Yes
2009	65	Male	Not Hispanic or Latino	White Only	Medicaid	4019-	25000	41400	Yes	Yes	9596	d03807	d03864	d00497	d00348	d00134	d00365			Yes
2009	50	Male	Hispanic or Latino	White Only	Self-pay	4019-	25000	2724-	Yes	No	9596	d00245	d00348	d03864	d03807	d00689	d00013			Yes
2009	63	Female	Not Hispanic or Latino	Black/African American Only	Other	V7231	25000	4019-	Yes	No	9596	d00728	d03864	d04851	d00253					Yes
2009	63	Female	Not Hispanic or Latino	White Only	Self-pay	4019-	25000	2724-	Yes	No	9596	d00325	d03807	d00348	d00732	d00497	d00170	d00278		Yes
2009	64	Female	Blank	Blank	Private insurance	6272-	25000	27800	Yes	No	9596	d03819								Yes
2009	57	Male	Not Hispanic or Latino	Black/African American Only	No charge	042--	25000	-9	Yes	No	4656	d00732	d03807	d03825	d00248	d03459				Yes
2009	74	Male	Not Hispanic or Latino	Black/African American Only	Medicare	2749-	25000	4019-	Yes	No	3184	d00039	d03266	d00348	d04299	d04703	d00049	d04442		Yes
2009	66	Female	Not Hispanic or Latino	Black/African American Only	Other	4659-	25000	-9	Yes	No	3184	d00246	d03807	d03369	d00732	d00746	d03050			Yes
2009	61	Female	Hispanic or Latino	White Only	Medicaid	4019-	25000	-9	Yes	No	2224	d03075	d00293							Yes
2009	63	Male	Not Hispanic or Latino	Black/African American Only	Medicaid	4019-	25000	43811	Yes	No	2224	d00044	d04801	d00246	d04105	d00689	d04851	d00438		Yes
2009	47	Male	Hispanic or Latino	Blank	Medicaid	4019-	25000	V411-	Yes	No	2224	c00174	d00248	d00242	d04299					Yes
2009	38	Male	Not Hispanic or Latino	Black/African American Only	Medicaid	4019-	25000	7840-	Yes	No	2224	d00689	d00280	d00730	d03807					Yes
2009	65	Female	Not Hispanic or Latino	Black/African American Only	Medicare	4019-	25000	4739-	Yes	No	2224	d00056	d00689	d00044	d00023	d03423	d00253			Yes
2009	46	Male	Not Hispanic or Latino	Black/African American Only	Medicaid	4019-	25000	53081	Yes	No	2224	d04851	d00044	d03807	d03864	d04538	d00796	d03075		Yes
2009	62	Female	Blank	White Only	Self-pay	4019-	25000	2449-	Yes	No	2224	d00732	d00278	d00246						Yes
2009	85	Female	Not Hispanic or Latino	White Only	Medicare	4019-	25000	-9	Yes	No	2224	d00746	d03864	c00220	d00859	d00325	d04245			Yes
2009	63	Female	Blank	Black/African American Only	Medicare	4019-	25000	2729-	Yes	No	2224	d03807	d00246	d00044	d03266	d00746	d00141	d05355	d05508	Yes
2009	63	Female	Not Hispanic or Latino	White Only	Medicaid	71690	25000	490--	Yes	Yes	10690	d03428	d00148	d04538	a54655	a10826	d00170	d03864	d00732	Yes
2009	81	Male	Not Hispanic or Latino	White Only	Medicare	41401	25002	78321	Yes	Yes	33091	d03828	d04788	d05348	d03807	d00070	d00132	d03847	d04258	Yes
2009	59	Female	Not Hispanic or Latino	White Only	Medicare	4660-	25002	2724-	Yes	No	33091	d00732	d00746	d03807	d00325	d00170	d03428	d04538	d06720	Yes
2009	67	Female	Not Hispanic or Latino	White Only	Medicare	78650	25002	8470-	Yes	No	33091	d04749	d00170	d03807	d06665	d04040				Yes
2009	81	Female	Not Hispanic or Latino	White Only	Medicare	2948-	25000	41400	Yes	Yes	33091	d03807	d04220	d04258	d00732	d04851	d00325	d03847	d00170	Yes
2009	64	Female	Not Hispanic or Latino	White Only	Self-pay	4871-	25000	4149-	Yes	Yes	33091	d03357	d00091	d00248	d00004	d00365	d00170			Yes
2009	56	Female	Not Hispanic or Latino	White Only	Private insurance	2724-	25000	4019-	Yes	No	7183	d05355	d05436	d00497	d04223	d03828	d04695	d04851		Yes
2009	61	Male	Not Hispanic or Latino	Black/African American Only	Other	4011-	25000	59971	Yes	No	1282	a11315	d03847	d00070	d04611	d04066	d00732	d00321	d00246	Yes
2009	47	Male	Not Hispanic or Latino	White Only	Other	27800	25000	V6759	Yes	No	1426	d00248	d03826	d04286	d00348	d00004	d00732	d03807	d00236	Yes
2009	51	Female	Not Hispanic or Latino	White Only	Other	2724-	25000	V6759	Yes	No	1426	d00278								Yes
2009	63	Female	Not Hispanic or Latino	White Only	Medicare	2809-	25000	5859-	Yes	No	18613	d04538	d00262	d04332	a52885	d00325	d00653	d04395	d03847	Yes
2009	65	Female	Not Hispanic or Latino	Asian Only	Medicaid	71945	25000	4019-	Yes	No	2476	d00049								Yes
2009	53	Female	Not Hispanic or Latino	White Only	Medicare	4019-	25000	-9	Yes	No	5394	d04380	d00749	d03428	d00325	d04332	d00019	d00848	d00170	Yes
2009	85	Female	Hispanic or Latino	Blank	Medicare	7862-	25000	4019-	Yes	No	132967	d01164	d03050	d03849	d04824	d03807	d00730	d04442	d00278	Yes
2009	53	Male	Not Hispanic or Latino	White Only	Medicare	29570	25000	4019-	Yes	No	132967	d01164	d04697	d04747	d01021	d00245	c00095	d00746	d04050	Yes
2009	23	Female	Not Hispanic or Latino	Black/African American Only	Medicaid	4659-	25000	-9	Yes	No	22218	d04165								Yes
2010	58	Female	Hispanic or Latino	White Only	Private insurance	72885	25000	4019-	Yes	No	50303	d03266	d03157	d03807	d00746	d03050	d00146	d04514	d00963	Yes
2010	68	Female	Not Hispanic or Latino	White Only	Medicare	5289-	25000	-9	Yes	No	47644	d00813	d00278	d00045	d00325					Yes
2010	75	Male	Not Hispanic or Latino	White Only	Medicare	2788-	25040	5889-	Yes	No	42613	d00023	d00116	d03208	d00070	d00242	d00021	d00348	d00395	Yes
2010	70	Male	Not Hispanic or Latino	White Only	Medicare	2859-	25000	4019-	Yes	No	39255	d00348	d00732	d03807	d00253	d00689	d00170	d06665		Yes
2009	82	Male	Not Hispanic or Latino	White Only	Medicare	2720-	25000	V5867	Yes	Yes	56594	d00070	d04801	d04258	d00746	d00726	d00021	d00563	d00170	Yes
2009	55	Female	Not Hispanic or Latino	White Only	Medicaid	7889	25000	V5867	Yes	No	56594	d03431	d00255	d01025	d00148	d00787	d00070	d00197	d03807	Yes
2010	60	Female	Blank	Blank	Private insurance	5990-	25000	-9	Yes	No	35327	d00124								Yes
2010	60	Male	Not Hispanic or Latino	Black/African American Only	Medicare	4019-	25000	-9	Yes	No	93304	d00013	d00170	d00248	d00019	d00322				Yes
2010	61	Female	Blank	Blank	Private insurance	V6549	25000	4779-	Yes	No	33059	d05413	a53175	d00425	a10530	d00365	d03807	d04294	d00910	Yes
2010	67	Male	Not Hispanic or Latino	White Only	Private insurance	41400	25000	-9	Yes	Yes	46370	d04788	d00069	d00746	d00732	d04121	c00899	d00170		Yes
2010	75	Female	Not Hispanic or Latino	White Only	Medicare	V703-	25060	3572-	Yes	No	53122	d00365	d00004	d00321	d03807	d00310	d00023	d00248	d00070	Yes
2010	47	Male	Blank	White Only	Medicaid	27801	25000	4618-	Yes	No	48322	d00746	d03162							Yes
2010	27	Male	Not Hispanic or Latino	Asian Only	Private insurance	78659	25000	4019-	Yes	No	46370	d04538	d04105	d03807	d00321					Yes
2010	46	Female	Not Hispanic or Latino	White Only	Medicaid	7291-	25000	311--	Yes	No	46370	d03431	d00350	d00880	d04538	d00015	d00262	d00620		Yes
2010	71	Female	Not Hispanic or Latino	White Only	Medicare	4019-	25000	-9	Yes	No	60632	d06665								Yes
2010	52	Female	Not Hispanic or Latino	Black/African American Only	Private insurance	4019-	25000	-9	Yes	No	78703	d00689	d00253							Yes
2010	50	Female	Hispanic or Latino	White Only	Private insurance	34690	25000	2720-	Yes	No	44553									Yes
2010	67	Female	Blank	Blank	Medicare	4019-	25000	-9	Yes	No	72525	d00732	d04442	d03807	d00732	d00278				Yes
2010	62	Female	Not Hispanic or Latino	White Only	Medicare	4019-	25000	78093	Yes	No	24698	d00732	d04812	d03807						Yes
2010	67	Male	Not Hispanic or Latino	Blank	Private insurance	4019-	25000	6929-	Yes	No	73721	d00732	d03205	d03807						Yes
2010	76	Male	Not Hispanic or Latino	Blank	Private insurance	42731	25000	-9	Yes	No	73721	d00134	d04801	d04258	d00253	d04105	d00022			Yes
2010	88	Female	Not Hispanic or Latino	White Only	Medicare	4019-	25000	5939-	Yes	No	69736									Yes
2010	50	Male	Blank	Blank	Private insurance	2720-	25000	4019-	Yes	No	55691	a54555	d04442	d03807	d00732					Yes
2010	69	Male	Blank	Blank	Medicare	28860	25000	2720-	Yes	No	55691	d00134	d00746	d04442	d00497	d00365	d00023	d00253	d00910	Yes
2010	66	Male	Blank	White Only	Medicare	2724-	25000	4019-	Yes	No	55691	d00746	d00689	d03807	d00325	d00732	d03140			Yes
2010	83	Male	Blank	Blank	Medicare	68110	25080	70715	Yes	No	55691	d00124	d00011	d00248	d05896	d03182	d00013			Yes
2010	63	Male	Blank	Blank	Private insurance	4011-	25000	2724-	Yes	No	55691	d04797	d03140	d00325	d00134	d03864	d00744			Yes
2010	65	Female	Not Hispanic or Latino	White Only	Private insurance	496--	25000	78079	Yes	No	90538	a54655	d00384							Yes
2010	58	Male	Not Hispanic or Latino	Black/African American Only	Medicare	7242-	25000	78079	Yes	No	90538	d03428	d00963							Yes
2010	65	Female	Not Hispanic or Latino	Black/African American Only	Medicare	4011-	25000	-9	Yes	No	46137	d00170	d00004	d03050	d03129	d00049	d03830	d06720	d03807	Yes
2010	63	Female	Not Hispanic or Latino	Black/African American Only	Medicare	2392-	25000	71509	Yes	No	46137	d03182	d00910	d03181	d03052	d03807	d00960			Yes
2010	62	Male	Not Hispanic or Latino	Black/African American Only	Medicare	V7644	25000	4011-	Yes	No	46137	d00689	d00726	d04245	a53175	d00746	d00880	d01274	d01021	Yes
2010	56	Female	Not Hispanic or Latino	Black/African American Only	No charge	Yes	25062	4011-	Yes	No	46137	a57001	d00732	d03434	d00146	d00848				Yes
2010	41	Male	Not Hispanic or Latino	Black/African American Only	No charge	4011-	25002	3089-	Yes	No	46137	d04812	d00044	d04538						Yes
2010	67	Female	Not Hispanic or Latino	White Only	Medicare	4011-	25000	2768-	Yes	No	90538	d04105	d03428	d00746	d00278	d04801	d00963	d03428	d04442	Yes
2010	65	Female	Not Hispanic or Latino	White Only	Medicare	78605	25000	-9	Yes	No	47187	d00278	d00146	d03181	d04851	d04532	d00197	d00134	d00689	Yes
2010	36	Female	Not Hispanic or Latino	Black/African American Only	Private insurance	4660-	25000	-9	Yes	No	68772	d00732	d04538	d03807	d00806					Yes
2010	49	Female	Not Hispanic or Latino	Black/African American Only	Medicare	53081	25000	-9	Yes	Yes	68772	d04258	d04697	d04105	a10453	d00170	d00322	d00070		Yes
2010	48	Female	Not Hispanic or Latino	White Only	Medicaid	70583	25000	-9	Yes	No	68772	d03428	d03807	d00746	d04697	d00325	d00248	d00245		Yes
2010	56	Female	Not Hispanic or Latino	Black/African American Only	Medicaid	7295-	25000	71596	Yes	No	68772	d03428	d00168	d00730	d03052	d00015	d00141	d00910	d04442	Yes
2010	72	Male	Not Hispanic or Latino	Black/African American Only	Medicare	74441	25000	-9	Yes	Yes	68772	d00070	d04105	d00345	d00248	d04293	d03847			Yes
2010	73	Female	Not Hispanic or Latino	Blank	Medicare	45340	25000	7852-	Yes	No	65684	d00022	d04245	d00044	d00070	d00246	d05896	d00746	a54655	Yes
2010	65	Male	Not Hispanic or Latino	White Only	Medicare	V700-	25000	53081	Yes	No	79104	d03807	d00746	d04801	d04514					Yes
2010	50	Female	Hispanic or Latino	White Only	Private insurance	4019-	25002	-9	Yes	No	90538	d00134	d03807							Yes
2010	61	Female	Blank	Blank	Unknown	5289-	25002	V6759	Yes	No	19953									Yes
2010	43	Female	Blank	Blank	All sources of payment are blank	4019-	25000	V6759	Yes	No	23763	d00732	d03807	d00134	d00001	d04538	d00746	d00070	d00045	Yes
2010	55	Female	Not Hispanic or Latino	Black/African American Only	Private insurance	5990-	25000	7823-	Yes	No	36941	d00112								Yes
2010	58	Female	Not Hispanic or Latino	Asian Only	Private insurance	4019-	25000	27800	Yes	No	17689	d00746	d00730	d00253	d00134	d03807	d00051	d00170	d01164	Yes
2010	78	Male	Not Hispanic or Latino	White Only	Private insurance	34690	25000	56400	Yes	No	43270	d00004	d03807	d03160	d04105	d03266	d00325	d00880		Yes
2010	47	Male	Hispanic or Latino	White Only	Private insurance	V1279	25000	27800	Yes	No	41605	d03807	d03864	d05896	d00348	d00170	d04434			Yes
2010	76	Male	Not Hispanic or Latino	Blank	Private insurance	4019-	25000	3320-	Yes	Yes	25077	d03821	d00262	d00004	d04497	d00746	d00321	d00325	d05896	Yes
2010	44	Female	Blank	Blank	Private insurance	7295-	25002	-9	Yes	No	25077	d04532	d00746	d03807						Yes
2010	65	Female	Hispanic or Latino	Blank	Medicare	5738-	25000	2724-	Yes	No	71660	d04703	d00013	d00170	d00280					Yes
2010	66	Female	Not Hispanic or Latino	Asian Only	Private insurance	4019-	25000	V700-	Yes	No	71660	d03807	d03864	d00280	d03847	d03381				Yes
2010	67	Female	Hispanic or Latino	Blank	Medicare	2149-	25000	V992-	Yes	No	71660	d00732	d03864	d00004	d04286	d05348	d00170	d00241	a52885	Yes
2010	42	Female	Blank	Blank	Private insurance	311--	25000	2724-	Yes	No	37677	d00348	d03157	d03807						Yes
2010	83	Female	Blank	Blank	Private insurance	4011-	25000	311--	Yes	No	24543	d04038	d00689	d04113	d03807	d05896	d00278	d00325	d00170	Yes
2010	71	Female	Not Hispanic or Latino	White Only	Private insurance	7823-	25000	4439-	Yes	No	20773	d03309	d03821	d00746	d00070	d00689	d00170	d00744		Yes
2010	75	Male	Hispanic or Latino	Blank	Medicare	4019-	25000	-9	Yes	No	22080	d03428	d00168	d00253						Yes
2010	47	Female	Not Hispanic or Latino	White Only	Private insurance	4019-	25000	-9	Yes	No	59470	d05635	d04851	d04113	d00278	d04286	d03181			Yes
2010	66	Male	Not Hispanic or Latino	White Only	Private insurance	37312	25000	-9	Yes	No	59470	d04442	d00732	d03561	d00021	d06720				Yes
2010	54	Female	Not Hispanic or Latino	White Only	Private insurance	7821-	25000	-9	Yes	No	59470	d04113	d03864	d05896	d04812	d00732	d00134	d05348		Yes
2010	77	Male	Not Hispanic or Latino	White Only	Medicare	2449-	25000	41400	Yes	Yes	43927	d00013	d00210	d00022	d00746	d00278	d00070			Yes
2010	88	Female	Not Hispanic or Latino	White Only	Medicare	2724-	25000	4019-	Yes	Yes	43927	d04113	c00110	d00004	d04105	d00253	d00170			Yes
2010	65	Female	Not Hispanic or Latino	White Only	Medicare	2724-	25000	-9	Yes	No	27459	d05529	d04105	d03807	d00170					Yes
2010	60	Male	Not Hispanic or Latino	White Only	Private insurance	8290-	25000	-9	Yes	No	27459	d04105	d00134	d04258	c00156	d00170	d00134			Yes
2010	75	Female	Blank	Blank	Medicare	4019-	25000	1844-	Yes	No	25162	d00170	d03807	d07371	d00728					Yes
2010	57	Female	Not Hispanic or Latino	White Only	Private insurance	V700-	25000	2720-	Yes	No	21373	d03807	d00170	d00732	d04851	a10453	d00749	d03818	d00537	Yes
2010	78	Female	Not Hispanic or Latino	White Only	Medicare	2722-	25000	-9	Yes	No	25170	d00278	d00732	d00746	d00325	d03128	d00497			Yes
2010	82	Male	Not Hispanic or Latino	White Only	Medicare	4011-	25000	2722-	Yes	No	25170	d00013	d03807	d00746	d00170					Yes
2010	68	Female	Not Hispanic or Latino	White Only	Medicare	2722-	25000	4011-	Yes	No	25170	d03864	d04105	d04824	d03807	d05896	d04801	d04538	d00497	Yes
2010	62	Male	Not Hispanic or Latino	White Only	Private insurance	4011-	25000	2440-	Yes	No	25170	d00732	d00278	d04851						Yes
2010	29	Female	Not Hispanic or Latino	Asian Only	Private insurance	V7231	25000	-9	Yes	No	35073									Yes
2010	73	Male	Not Hispanic or Latino	White Only	Medicare	V1254	25000	V6541	Yes	No	28197	d03838	d03197	d00134	d00134	d04499	d00248			Yes
2010	65	Male	Not Hispanic or Latino	White Only	Medicare	V1581	25000	78057	Yes	No	28197	d00170	d00405	d04420	a56345	d00497	d04611	d00004	d04851	Yes
2010	60	Female	Blank	Blank	Private insurance	27800	25000	-9	Yes	No	70647									Yes
2010	43	Male	Not Hispanic or Latino	White Only	Private insurance	042--	25000	-9	Yes	No	21690	d04727	d04286	c00099						Yes
2009	68	Male	Not Hispanic or Latino	White Only	Medicare	4019-	25000	-9	Yes	No	20423	d00253	d04105	d00021	d04283					Yes
2010	30	Female	Not Hispanic or Latino	White Only	Private insurance	64803	25000	-9	Yes	No	14655	d01018	c00220	d03148	a50770					Yes
2010	84	Female	Not Hispanic or Latino	White Only	Medicare	1123-	25000	2271-	Yes	No	36534	d03434	d00395	d03052	d01018	d00246	d00212			Yes
2010	72	Male	Hispanic or Latino	White Only	Medicare	V431-	25000	V7189	Yes	No	76821									Yes
2010	72	Male	Not Hispanic or Latino	White Only	Medicare	36510	25000	3668-	Yes	No	76821	d04017								Yes
2010	53	Female	Not Hispanic or Latino	White Only	Self-pay	27800	25000	-9	Yes	No	67034	d00806	d00809							Yes
2010	52	Male	Blank	Blank	Medicare	8248-	25000	-9	Yes	No	44211									Yes
2010	60	Male	Not Hispanic or Latino	White Only	Private insurance	56211	25000	-9	Yes	No	23139	d00011	d03807	d04364	d04442	d00325				Yes
2010	66	Male	Blank	Blank	Medicare	V700-	25000	7201-	Yes	No	33703	d06720	d00314	d03128						Yes
2010	55	Male	Hispanic or Latino	White Only	Private insurance	4739-	25000	38010	Yes	No	6928	d00124	d04284	d00114						Yes
2010	43	Female	Blank	White Only	Private insurance	53081	25000	2724-	Yes	No	6928	d00141								Yes
2010	67	Female	Not Hispanic or Latino	Asian Only	Other	3669-	25000	37515	Yes	No	60142	c00169								Yes
2010	45	Female	Not Hispanic or Latino	Blank	Private insurance	7231-	25000	2724-	Yes	No	23977	d00963	d00325	d03160	d03238	d00253	d00015	d03807	d00248	Yes
2010	85	Female	Not Hispanic or Latino	White Only	Medicare	78791	25000	2724-	Yes	No	23977	d03506	d00168	d00051	d00746	d03821	d00325	d00170		Yes
2010	79	Male	Not Hispanic or Latino	White Only	Medicare	78079	25000	2729-	Yes	No	23977	d03807	d04532	d00248	d00386	d00746	d00732	d00563		Yes
2010	67	Female	Not Hispanic or Latino	Asian Only	Medicare	2949-	25040	58381	Yes	No	23977	d03266	d04899	d03849	d00246	d00325				Yes
2010	66	Female	Not Hispanic or Latino	White Only	Medicaid	29590	25000	-9	Yes	No	19877	d00146	d00197	d03864	d00280	d03807	d00325	d00749	d04286	Yes
2010	78	Female	Not Hispanic or Latino	White Only	Medicare	4659-	25000	-9	Yes	No	97788	d04538	d00262	d00004	d04113	d04442	d00732	d00278	d00797	Yes
2010	65	Female	Not Hispanic or Latino	White Only	Medicare	V700-	25000	4019-	Yes	No	105974	d04820	d00963	d00004	d04105	d03266	d04261	d04380	d03428	Yes
2010	58	Female	Not Hispanic or Latino	White Only	Private insurance	V700-	25000	4019-	Yes	Yes	105974	d03807	d04105	a11717	d00170	d00365	d03140	d01164	d03110	Yes
2010	64	Female	Not Hispanic or Latino	White Only	Private insurance	4019-	25000	5939-	Yes	No	105974	d00170	d04286	d00004	d00253	d00732	d00746	d00910	d00246	Yes
2010	63	Female	Not Hispanic or Latino	White Only	Private insurance	4019-	25000	53081	Yes	No	96044	d04113	d00689	d03828	d03807	d04261				Yes
2010	58	Female	Not Hispanic or Latino	Black/African American Only	Medicaid	78909	25000	-9	Yes	No	105974	d04364	d00325	d05529	d00248					Yes
2010	78	Female	Hispanic or Latino	White Only	Medicare	73390	25000	2449-	Yes	No	105974	d00425	d03128	d00013	d04382	d00278				Yes
2010	85	Female	Blank	Blank	Medicare	53081	25000	-9	Yes	No	105974	d00048	d01291	d00016	d00325	d04258	d04442	d00728	d00746	Yes
2010	65	Male	Not Hispanic or Latino	White Only	Medicare	71590	25000	-9	Yes	No	76028	d00964								Yes
2010	81	Male	Not Hispanic or Latino	White Only	Private insurance	4019-	25000	53081	Yes	No	76028	d04497	d03807	d04893	d04380	d03864	d03828	d00732	d04442	Yes
2010	87	Female	Not Hispanic or Latino	White Only	Medicare	71590	25000	V6759	Yes	No	60673	d03428	d00059	d00134	d00689	d00910	d04364	d03157		Yes
2010	48	Male	Not Hispanic or Latino	Black/African American Only	Medicare	4019-	25000	7242-	Yes	No	60673	d00134	d04538	d04442	d00689	d04105	d00253	d00732	d00044	Yes
2010	64	Female	Not Hispanic or Latino	Black/African American Only	Private insurance	7999	25000	-9	Yes	No	60673									Yes
2010	75	Male	Not Hispanic or Latino	Asian Only	Medicare	7862-	25000	2722-	Yes	No	100925	d00293								Yes
2010	72	Male	Not Hispanic or Latino	White Only	Medicare	3669-	25000	4019-	Yes	No	105974	d00325	a54655	d00016	d00248	d00253	d05348	d00689	d03807	Yes
2010	66	Male	Not Hispanic or Latino	White Only	Medicare	59970	25000	2722-	Yes	No	105974	d05896	d03864	d03428	d04105	d00022	d03821	d00314	d03807	Yes
2010	62	Male	Not Hispanic or Latino	White Only	Medicare	78650	25000	41400	Yes	Yes	53089	d04538	d06720	d05896	d00246	d00134	d00689	d00070	d00730	Yes
2010	72	Female	Not Hispanic or Latino	White Only	Medicare	V4581	25000	4019-	Yes	Yes	53089	d03864	d00689	d00134	d04258	d00348	d00910			Yes
2010	84	Female	Not Hispanic or Latino	White Only	Medicare	0539-	25000	7242-	Yes	No	27104	d03775	d03428	d00325	d00348	d00859	d00168	d00749	d00265	Yes
2010	62	Female	Not Hispanic or Latino	White Only	Private insurance	4019-	25000	57142	Yes	No	27104	d00170	d04538	d00262	d00024	d00350	d00732	a11703		Yes
2010	33	Female	Not Hispanic or Latino	Black/African American Only	Private insurance	4019-	25000	4619-	Yes	No	54207	d00253	d03807	d00056	d00049					Yes
2010	67	Male	Not Hispanic or Latino	White Only	Medicare	49121	25000	-9	Yes	No	54207	d04109	d00350	d03807	d00021					Yes
2010	78	Female	Not Hispanic or Latino	White Only	Medicare	4019-	25000	V6709	Yes	No	54207	d00049	d00689	d00732	d00004	d00262				Yes
2010	70	Male	Not Hispanic or Latino	White Only	Medicare	4019-	25000	71596	Yes	No	93959	d03821	d04370	d04370	d03864	d00032	d00049			Yes
2010	43	Male	Not Hispanic or Latino	White Only	Private insurance	2724-	25000	6926-	Yes	No	93959	d03206	d00325	d04105	d04896	d03864	d04824	d04283	d00212	Yes
2009	52	Male	Not Hispanic or Latino	White Only	Private insurance	462--	25000	2724-	Yes	No	65049	d00056	d00170	d04442	d05896	d00023	d03140	d00049		Yes
2010	74	Male	Not Hispanic or Latino	White Only	Medicare	4019-	25040	58381	Yes	No	68512	d03864	d00689	d00170	a59632	d03807	d00016	d00070	d00732	Yes
2010	76	Female	Not Hispanic or Latino	Black/African American Only	Medicare	4254-	25000	4292-	Yes	No	115509	d00179	d03847	d03182	d00746	d00653	d04538	d00246	d04697	Yes
2010	78	Male	Not Hispanic or Latino	Black/African American Only	Medicare	5859-	25000	40290	Yes	No	115509	d00262	d00044	d00246	d00051	d00170	d03807			Yes
2010	75	Female	Blank	Blank	Medicare	4019-	25000	-9	Yes	No	115509	d05348	d00134	d00746	d03807	d04245	d00022			Yes
2010	66	Male	Blank	Blank	Private insurance	4019-	25000	-9	Yes	No	115509	d03807	d00746	d07371	d00022	d00170				Yes
2010	66	Male	Hispanic or Latino	White Only	Medicaid	4019-	25000	042--	Yes	Yes	74359	d00246	d00325	d00141	d00321	d00088	d03428	d01267	d00096	Yes
2010	54	Female	Hispanic or Latino	White Only	Medicaid	4019-	25000	71590	Yes	No	74359	d05421	d03830	d00168	d03828	d04851	d04812	d03827	d04749	Yes
2010	66	Female	Hispanic or Latino	White Only	Medicaid	4299-	25000	4019-	Yes	Yes	74359	d03807	d04749	a52885	d03075	d04812	d04378	d04785	d00963	Yes
2010	60	Male	Not Hispanic or Latino	Black/African American Only	Private insurance	56400	25000	-9	Yes	No	108813	d01024	d01015	d00246	d00013	d03182	d00045	d00170	d00262	Yes
2010	80	Female	Not Hispanic or Latino	White Only	Medicare	4011-	25000	-9	Yes	No	56158	d03807	c00110	d00253	d04442	d00880	d00732			Yes
2010	74	Male	Not Hispanic or Latino	White Only	Medicare	4280-	25000	-9	Yes	No	56158	d04538	d00373	d00262						Yes
2010	69	Female	Hispanic or Latino	Blank	Medicare	4019-	25000	43491	Yes	No	56158	d00732	d00746	d00278						Yes
2010	65	Male	Not Hispanic or Latino	White Only	Medicare	4254-	25000	5559-	Yes	No	51593	d04812	d00170	d03807	d03847	d00013	d04105	d01031	d00497	Yes
2010	65	Female	Not Hispanic or Latino	Blank	Medicare	2720-	25000	4019-	Yes	No	115509	d04113								Yes
2010	69	Female	Blank	Black/African American Only	Medicare	71690	25000	-9	Yes	No	115509	d03807	d03128	d04258	d00170	d00689				Yes
2010	58	Male	Hispanic or Latino	Blank	Unknown	2767-	25000	-9	Yes	No	115509									Yes
2010	81	Female	Hispanic or Latino	Blank	Medicare	2724-	25000	-9	Yes	No	115509									Yes
2010	94	Male	Blank	Blank	Medicare	4019-	25000	71690	Yes	No	115509	d00237								Yes
2010	73	Male	Blank	Blank	Medicare	4019-	25000	-9	Yes	No	115509	d03492	d00015							Yes
2010	52	Female	Not Hispanic or Latino	White Only	Private insurance	2449-	25000	78079	Yes	No	115509	d03807	d00278	d00732						Yes
2010	50	Male	Not Hispanic or Latino	White Only	Medicare	7070	25000	4019-	Yes	No	70401	d00732	d00170	d00170	d04299	d00413	d01025			Yes
2010	84	Male	Not Hispanic or Latino	White Only	Medicare	42731	25000	4019-	Yes	No	72901	d00150	d00280	d00253	d00022	d00134	d03828			Yes
2010	97	Female	Not Hispanic or Latino	White Only	Private insurance	2948-	25000	3079-	Yes	No	50438	d00880	d00210	d00395	d04220					Yes
2010	71	Female	Not Hispanic or Latino	Black/African American Only	Medicare	4019-	25000	311--	Yes	No	38813	d04113	d00689	d00746	d00379	d00817				Yes
2010	87	Female	Blank	Blank	Unknown	725--	25000	72293	Yes	Yes	86997	d03807	d00070	a54655	d00278	d04258				Yes
2010	76	Male	Blank	Blank	Unknown	V700-	25000	73390	Yes	No	69265	d03807	d04893	d00170	d00732	d00746				Yes
2010	84	Female	Blank	Blank	Unknown	78720	25080	2724-	Yes	No	69265	d00134	d03805	d04697	d00278	d00070	d04538	d00325	d03644	Yes
2010	80	Female	Blank	Blank	Unknown	3669-	25000	2722-	Yes	No	69265	d00746	d04040	d04286	d03807	d00004	d00246	d04442	d03821	Yes
2010	88	Female	Blank	Blank	Medicare	42731	25000	4019-	Yes	No	86997									Yes
2010	59	Male	Blank	Blank	Medicaid	4279-	25000	4019-	Yes	No	86997	d00175	d00141	d04332	d03180	d03182				Yes
2010	72	Female	Hispanic or Latino	White Only	Medicare	2749-	25000	1749-	Yes	No	49773	d00023	d03807	d03873	d04300	d00746	d04222			Yes
2010	63	Male	Not Hispanic or Latino	Asian Only	Medicaid	71596	25000	4011-	Yes	No	58234	d03807	d00246	d00170	d00732					Yes
2010	58	Male	Not Hispanic or Latino	Asian Only	Medicaid	53550	25000	40290	Yes	No	58234	d00732	d00246	d00170	d03140	d00141				Yes
2010	76	Male	Not Hispanic or Latino	Black/African American Only	Private insurance	71590	25000	5852-	Yes	No	40262	d03423	d04299	d00963						Yes
2010	54	Male	Not Hispanic or Latino	White Only	Private insurance	6869-	25000	-9	Yes	No	9332	d00246								Yes
2010	55	Male	Not Hispanic or Latino	White Only	Private insurance	8910-	25000	-9	Yes	No	9332	d00125								Yes
2010	54	Female	Not Hispanic or Latino	White Only	Private insurance	27801	25000	78057	Yes	No	13007	d03807	d05348	d00013	d04429	d03140	d03866	d00170	d00426	Yes
2010	50	Female	Not Hispanic or Latino	American Indian/Alaska Native Only	Medicaid	57420	25000	4019-	Yes	No	8385	d03807	d00262	d00746	d00070	d00732	d00022	d03431	d00749	Yes
2010	50	Female	Not Hispanic or Latino	American Indian/Alaska Native Only	Medicaid	57420	25000	4019-	Yes	No	8385	d03807	d00262	d00746	d00070	d00732	d00022	d03431	d00749	Yes
2010	63	Male	Not Hispanic or Latino	American Indian/Alaska Native Only	Medicaid	6089-	25000	27800	Yes	No	8385	d00298	d00070	d00965	d00021	d00325	d00880	d00746	d04697	Yes
2010	51	Female	Hispanic or Latino	White Only	Medicaid	55220	25000	4019-	Yes	No	8385	d03807	d04538	d00732	d00019					Yes
2010	41	Female	Not Hispanic or Latino	American Indian/Alaska Native Only	Private insurance	57420	25000	49390	Yes	No	8385	d00170	d00089	d00732	d03807	d00749	a11424	d03431		Yes
2010	32	Female	Not Hispanic or Latino	White Only	Private insurance	64803	25000	64293	Yes	No	25342									Yes
2010	56	Female	Blank	Black/African American Only	Private insurance	V762-	25000	4019-	Yes	No	20864	a50770	d03140	d00284						Yes
2010	28	Female	Hispanic or Latino	White Only	Medicaid	64803	25000	-9	Yes	No	67192	d05806	d00298	d03148						Yes
2010	39	Female	Not Hispanic or Latino	Black/African American Only	Private insurance	6209-	25000	4019-	Yes	No	66803	d00728	d00070	d03807	d00248					Yes
2010	60	Female	Not Hispanic or Latino	White Only	Other	4019-	25000	27800	Yes	No	35786	d04113	d03182							Yes
2010	31	Female	Not Hispanic or Latino	Asian Only	Private insurance	6260-	25000	4019-	Yes	No	81632	d03148								Yes
2010	56	Female	Hispanic or Latino	White Only	Other	78830	25000	4019-	Yes	No	81632	d06905	d00246	d00134	d03827					Yes
2010	45	Female	Hispanic or Latino	White Only	Private insurance	2720-	25000	53081	Yes	No	29305	d00746	d07371	d03807	d04749	d04215	d00963	d03826		Yes
2010	33	Female	Blank	Blank	Private insurance	64883	25000	-9	Yes	No	11690	c00110	a11424							Yes
2010	61	Male	Not Hispanic or Latino	White Only	Medicare	72610	25000	2469-	Yes	Yes	24140	d00134	d00746	d00278	d00293					Yes
2010	57	Male	Blank	Blank	All sources of payment are blank	Yes	25070	-9	Yes	No	36302									Yes
2010	68	Female	Not Hispanic or Latino	White Only	Private insurance	2749-	25000	72981	Yes	No	84195									Yes
2010	57	Male	Not Hispanic or Latino	White Only	Private insurance	27801	25000	-9	Yes	No	84195	d04532								Yes
2010	62	Male	Not Hispanic or Latino	White Only	Private insurance	70715	25060	3572-	Yes	Yes	30440	d00011								Yes
2010	48	Male	Not Hispanic or Latino	White Only	Private insurance	71941	25000	-9	Yes	No	45810	d00732	d03807							Yes
2010	60	Female	Blank	Blank	Private insurance	81400	25000	-9	Yes	No	43894									Yes
2010	55	Male	Blank	Blank	Private insurance	4019-	25000	2724-	Yes	No	19010	d00732	d04286	d00134	d00689	d03182	d00253	d00262		Yes
2010	54	Female	Not Hispanic or Latino	White Only	Private insurance	4019-	25000	32723	Yes	No	12184	d00732	d00253	d00134	d03428	d03807	d00070	d00134	d00170	Yes
2010	60	Male	Not Hispanic or Latino	White Only	Private insurance	4019-	25000	-9	Yes	No	12184	d04105	d04824	d00004	d04113	d00170	d00134	d04258	d00329	Yes
2010	62	Male	Not Hispanic or Latino	White Only	Medicare	4149-	25000	4271-	Yes	Yes	21978	d00170	d00732	d00134	d03183	d00329	d00233	d04286	d04258	Yes
2010	76	Male	Not Hispanic or Latino	White Only	Private insurance	4241-	25000	-9	Yes	No	28109	d04611	d00019	d04411	d04418	d00732	d03807	d00060	d00350	Yes
2010	64	Male	Not Hispanic or Latino	Black/African American Only	Private insurance	4019-	25000	42761	Yes	No	27310	d04851	d03829	d03830	d00004	d04703				Yes
2010	89	Female	Not Hispanic or Latino	Black/African American Only	Medicare	7823-	25000	2720-	Yes	No	27310	d00070	d00653							Yes
2010	64	Male	Not Hispanic or Latino	Asian Only	Private insurance	4019-	25000	2720-	Yes	No	16690	d00170	d03807	d05896	d04105	d00141				Yes
2010	85	Female	Not Hispanic or Latino	White Only	Private insurance	42731	25000	4019-	Yes	No	8365	d00022	d00689	d00371						Yes
2010	80	Female	Not Hispanic or Latino	White Only	Medicare	42731	25000	496--	Yes	No	7330	d00253	d00242	d00746	a54655	d00022	d03847	d03807	d00749	Yes
2010	40	Female	Not Hispanic or Latino	White Only	Private insurance	V508-	25000	70715	Yes	No	4001	d04258	d03807	d00262	d00350	d00413	d03128	d00070	d00299	Yes
2010	87	Female	Not Hispanic or Latino	Black/African American Only	Unknown	V714-	25000	4019-	Yes	No	4264	d00732	d03807							Yes
2010	63	Female	Not Hispanic or Latino	White Only	Private insurance	41400	25000	4019-	Yes	Yes	21268	d00396	d04749	d03128	d04286	d00348	d04258	d00241		Yes
2010	60	Male	Not Hispanic or Latino	White Only	Private insurance	7962-	25000	-9	Yes	No	27845	d00004	d04293	d00245	d00170					Yes
2010	65	Female	Not Hispanic or Latino	White Only	Private insurance	42731	25000	7962-	Yes	No	27845	d00019	d00170	d00425	d04293	d04812	d04105	d03807	d00371	Yes
2010	82	Female	Not Hispanic or Latino	White Only	Medicare	41400	25000	-9	Yes	Yes	27845	d03140	a11703	d01164						Yes
2010	75	Female	Not Hispanic or Latino	White Only	Private insurance	4019-	25000	2724-	Yes	No	44225									Yes
2010	62	Female	Not Hispanic or Latino	White Only	Private insurance	7851-	25000	7245-	Yes	No	44225	d03807	d04824	d00910	d04611	d04829	d00329	d04223		Yes
2010	68	Female	Blank	Blank	Medicare	41400	25000	4439-	Yes	Yes	22376	d00321	d05719	d00689	d00134	d04322	d04824	d04002	d04749	Yes
2010	76	Female	Hispanic or Latino	Blank	Private insurance	41400	25000	4019-	Yes	Yes	13301	d00732	d00348	d03807						Yes
2010	77	Female	Not Hispanic or Latino	White Only	Medicare	4019-	25000	4289-	Yes	No	19700	d04538	d04697	d00004	d00070	d00653	d00253	d00021		Yes
2010	68	Male	Not Hispanic or Latino	Blank	Medicare	42731	25000	-9	Yes	No	19700	d00134	d04113	d03807	d00246	d00386	d03428	d00563	d00070	Yes
2010	68	Male	Not Hispanic or Latino	White Only	Private insurance	2724-	25000	4019-	Yes	No	23945	d00246	d03807	d04258	d04382	d00348	d00070	d00732	d03157	Yes
2010	36	Female	Blank	White Only	Private insurance	78650	25000	-9	Yes	No	43627	d00278	d00022	d01425	d00749	d07395	d03431	d04283	d03434	Yes
2010	60	Male	Not Hispanic or Latino	Native Hawaiian/Oth Pac Isl Only	Private insurance	412--	25080	4019-	Yes	Yes	6161	d00262	d03428	d04286	d00004	d04851	d00321	d00248		Yes
2010	51	Male	Not Hispanic or Latino	White Only	Private insurance	41400	25000	4019-	Yes	Yes	11109	d03847	d04258	d03807	d00146	d00245	d00280	d00732	d00170	Yes
2010	69	Female	Not Hispanic or Latino	White Only	Medicare	4019-	25000	496--	Yes	No	11109	d03807	d01002	d04514	d00248	d00880				Yes
2010	84	Male	Not Hispanic or Latino	White Only	Medicare	7048-	25000	2724-	Yes	No	6035	d00246	d04749	d04899	d04025	d00963	d00083	d00746	d00558	Yes
2010	70	Female	Not Hispanic or Latino	Asian Only	Medicare	78650	25000	-9	Yes	Yes	39880									Yes
2010	73	Female	Not Hispanic or Latino	Asian Only	Medicare	41400	25000	4019-	Yes	Yes	39880	d01164	d00246	d06665	d04258	d04801	d00425	d03849		Yes
2010	78	Male	Not Hispanic or Latino	Asian Only	Medicare	41400	25000	4019-	Yes	Yes	39880	d04258	d04113	d04121	d05265	d00730				Yes
2010	61	Male	Not Hispanic or Latino	Asian Only	Private insurance	4019-	25000	78650	Yes	No	39880	d04442	d00134	d00280	d00325	d00732				Yes
2010	77	Male	Not Hispanic or Latino	Asian Only	Medicare	4019-	25000	2724-	Yes	No	39880	d03829	d00134	d00170	d03846	d04442	d04703	d04105	d04223	Yes
2010	64	Male	Hispanic or Latino	White Only	Medicare	4019-	25000	78609	Yes	No	11089	d04737	d03807	d00134	d00749	d00170	d04332			Yes
2010	65	Male	Not Hispanic or Latino	White Only	Private insurance	42731	25000	4019-	Yes	No	16298	d00022	d07458	d00004	d03807	d00246	d00732	d05896		Yes
2010	64	Male	Hispanic or Latino	Blank	Medicare	5856-	25000	2724-	Yes	No	16298	d05218	d00384	d04113	d04363	d04435	d04514	d04363	d05218	Yes
2009	51	Male	Not Hispanic or Latino	White Only	Medicaid	311--	25000	4019-	Yes	No	22768	d05355	d00217							Yes
2010	73	Female	Hispanic or Latino	White Only	Medicare	49390	25000	71590	Yes	No	22351									Yes
2010	68	Male	Not Hispanic or Latino	White Only	Medicare	60001	25000	-9	Yes	No	3020	d04121								Yes
2010	37	Female	Not Hispanic or Latino	White Only	Private insurance	5921-	25000	4011-	Yes	No	20397	d06720	d00848							Yes
2010	52	Female	Not Hispanic or Latino	White Only	Private insurance	5932-	25000	4011-	Yes	No	20397	d00170	d00044	d05896	d00070	d03828				Yes
2010	55	Male	Not Hispanic or Latino	White Only	Medicaid	29530	25000	-9	Yes	No	8729	d00199								Yes
2010	53	Male	Blank	Blank	Private insurance	72293	25060	3572-	Yes	No	18084	d05350	d00039	d00170	d00023	d03807	d00365	d00746	d00197	Yes
2010	66	Male	Blank	Blank	Medicare	3331-	25060	3572-	Yes	No	18084	d03182	d00352	d00170	d03807	d00138	a54655	d03140	d00405	Yes
2010	70	Female	Not Hispanic or Latino	White Only	Private insurance	3320-	25000	4019-	Yes	No	2253	d00360	d00248	d00045	d00013	d00746	a52885	d00880	d04611	Yes
2010	69	Female	Not Hispanic or Latino	Black/African American Only	Other	30781	25000	4019-	Yes	No	12906	d00848	d00345	d00689	d00141	a10096	d03807	a11703	d00348	Yes
2010	65	Female	Not Hispanic or Latino	White Only	Medicare	1629-	25000	496--	Yes	No	12906	d00749	d04829	c00131	d04427	a54655	d03807	d00088	d04066	Yes
2010	58	Male	Not Hispanic or Latino	White Only	Private insurance	3540-	25000	-9	Yes	No	12906	d00248								Yes
2010	74	Female	Not Hispanic or Latino	White Only	Medicare	4019-	25000	71690	Yes	No	12906	d00405	d00070	d03182	d00732	d03075	d00689	d03826	d00217	Yes
2010	61	Male	Blank	Blank	Private insurance	35781	25000	-9	Yes	No	9907	d00024	d05508	d00146	d03826					Yes
2010	50	Female	Hispanic or Latino	White Only	Worker's compensation	4019-	25060	3572-	Yes	No	10251	d04115								Yes
2010	76	Female	Not Hispanic or Latino	American Indian/Alaska Native Only	Medicare	43310	25060	3572-	Yes	No	5125	d04258								Yes
2010	85	Female	Hispanic or Latino	White Only	Medicare	71590	25000	4019-	Yes	No	5378	d03807	d03821	d00048	d03423	d00015				Yes
2010	62	Female	Not Hispanic or Latino	White Only	Private insurance	36510	25050	36616	Yes	No	12102									Yes
2010	81	Male	Not Hispanic or Latino	White Only	Private insurance	37921	25050	36201	Yes	No	20967	d03541								Yes
2010	71	Female	Not Hispanic or Latino	White Only	Medicare	36511	25000	-9	Yes	No	84600	d04048	d00046	d00139						Yes
2010	81	Male	Blank	Blank	Private insurance	36616	25000	V431-	Yes	Yes	84600	d00689	d03157	d00746	d04113	d00134	d00653			Yes
2010	75	Female	Blank	Blank	Private insurance	36616	25000	-9	Yes	No	84600	d00246	d04442	d03807	d04380	d00253	d00746	d03830	d04066	Yes
2010	40	Male	Blank	Blank	Medicare	37251	25000	-9	Yes	No	84600	d04026	d00497	d00497	d00746	d04747	d00212			Yes
2010	63	Female	Hispanic or Latino	White Only	Private insurance	36500	25000	-9	Yes	No	24011									Yes
2010	80	Female	Blank	White Only	Medicare	3659-	25050	36201	Yes	No	24340	c00169	d04753	d00139						Yes
2010	41	Female	Not Hispanic or Latino	White Only	Medicare	37515	25000	36720	Yes	No	41831									Yes
2010	73	Male	Not Hispanic or Latino	White Only	Medicare	3669-	25000	37924	Yes	No	41831									Yes
2010	29	Male	Not Hispanic or Latino	White Only	Private insurance	37923	25050	3619-	Yes	No	7953									Yes
2010	74	Female	Not Hispanic or Latino	White Only	Medicare	36511	25050	36202	Yes	Yes	36549	d04048	d04538	d00262	d00541	d04851	d04801	d04300	d00241	Yes
2010	63	Male	Not Hispanic or Latino	White Only	Private insurance	3798-	25050	36202	Yes	Yes	36549	d04017	d04801	d00746	d00262	d00170	d00746	d04764	d00325	Yes
2010	67	Female	Not Hispanic or Latino	White Only	Medicare	V720-	25000	36616	Yes	No	36549	d00773	d04538	d05355	d00746	d03075	d00149	d04008		Yes
2010	64	Male	Not Hispanic or Latino	White Only	Other	3669-	25000	-9	Yes	No	14163	d00262	d00002	d00689	d04332	d03182	d00248	d00732	d00352	Yes
2010	62	Male	Hispanic or Latino	White Only	Other	3669-	25050	36201	Yes	No	14163									Yes
2010	63	Male	Not Hispanic or Latino	White Only	Other	3669-	25000	-9	Yes	No	14163									Yes
2010	44	Male	Not Hispanic or Latino	White Only	Other	37240	25000	-9	Yes	No	14163									Yes
2010	48	Female	Hispanic or Latino	White Only	Other	37923	25050	36201	Yes	No	14163	d03864	d00045	d00262						Yes
2010	60	Male	Not Hispanic or Latino	White Only	Other	3669-	25000	-9	Yes	No	14163	d00262								Yes
2010	67	Male	Not Hispanic or Latino	Asian Only	Other	36210	25000	3669-	Yes	No	14163	d00262	c00169							Yes
2010	47	Female	Not Hispanic or Latino	White Only	Private insurance	36510	25050	36202	Yes	No	23176	a11166	d04048	d04753	d00084					Yes
2010	60	Female	Not Hispanic or Latino	White Only	Private insurance	3669-	25050	36202	Yes	No	26519									Yes
2010	47	Male	Not Hispanic or Latino	White Only	Private insurance	3659-	25000	3669-	Yes	No	26519									Yes
2010	64	Female	Not Hispanic or Latino	Asian Only	Private insurance	3669-	25000	-9	Yes	No	44361	d04105	d00246	d03128						Yes
2010	47	Male	Not Hispanic or Latino	Asian Only	Private insurance	36504	25000	-9	Yes	No	44361									Yes
2010	49	Male	Not Hispanic or Latino	White Only	Private insurance	V700-	25000	-9	Yes	No	53384									Yes
2010	50	Male	Not Hispanic or Latino	White Only	Medicare	37515	25050	36202	Yes	No	41281	a10664								Yes
2010	66	Male	Not Hispanic or Latino	White Only	Private insurance	3669-	25000	-9	Yes	No	24136									Yes
2010	73	Female	Not Hispanic or Latino	White Only	Medicare	37300	25000	37515	Yes	No	24136	c00169								Yes
2010	71	Male	Not Hispanic or Latino	White Only	Other	36616	25000	37487	Yes	No	41141	d00070	d00253	d00134	d00299	d04117	d05436	d00246		Yes
2010	69	Female	Not Hispanic or Latino	White Only	Other	36511	25000	36616	Yes	No	41141	d04703	d00278	a11166	d00298	a50770	d00732	d00746		Yes
2010	70	Male	Not Hispanic or Latino	White Only	Medicare	36616	25050	36207	Yes	No	34337									Yes
2010	58	Female	Not Hispanic or Latino	White Only	Private insurance	V431-	25000	-9	Yes	No	35371									Yes
2010	62	Female	Not Hispanic or Latino	White Only	Private insurance	3669-	25050	36201	Yes	No	35371									Yes
2010	79	Male	Not Hispanic or Latino	White Only	Medicare	V431-	25002	3679-	Yes	No	31480									Yes
2010	57	Female	Not Hispanic or Latino	White Only	Private insurance	36610	25002	-9	Yes	No	31480									Yes
2010	72	Female	Blank	Blank	Medicare	V990-	25000	3669-	Yes	No	36498	d00609								Yes
2010	51	Female	Not Hispanic or Latino	White Only	Private insurance	53081	25000	4011-	Yes	No	91247	d00048	d03838	d03807	d04233	d00732	d00746	d00497		Yes
2010	56	Female	Not Hispanic or Latino	White Only	Private insurance	78791	25000	4011-	Yes	No	91247	d00242	d00236	d00197	d04749	d01025				Yes
2010	70	Female	Not Hispanic or Latino	White Only	Medicare	24220	25000	4019-	Yes	No	91247	d03807	d04113	d00170	d00134	a11472	d03140			Yes
2010	71	Female	Not Hispanic or Latino	Black/African American Only	Medicare	4019-	25000	V6759	Yes	No	14741	d04747	d00262	d03833	d00910	d04538	d03847	d00749	d00732	Yes
2010	63	Female	Blank	Blank	Private insurance	2724-	25000	4019-	Yes	No	125043	d00859	d04801	d03807	d00732	d03807	d00032			Yes
2010	76	Male	Blank	Blank	Medicare	4019-	25000	-9	Yes	No	69968	d03807	d03140	d00004	d04801	d04105	d04332	d00217	d00262	Yes
2010	77	Female	Not Hispanic or Latino	White Only	Private insurance	4439-	25000	5856-	Yes	No	90200	d03140	d00134	d00014	d00345	d00348	d00070	d05896	d05218	Yes
2010	71	Male	Not Hispanic or Latino	White Only	Medicare	5859-	25000	57420	Yes	No	90200	d04332	d00746	d00170	d04370	d00732	d03807			Yes
2010	49	Female	Not Hispanic or Latino	White Only	Private insurance	4019-	25000	2724-	Yes	No	125043	d04878	d04258	d05348	d00182	d00146	d04514	d03864	d00134	Yes
2010	65	Female	Not Hispanic or Latino	Black/African American Only	Private insurance	496--	25000	4019-	Yes	No	59876	a11730	d04851	d00732	d03807	d00170	d00689	d06860		Yes
2010	88	Female	Blank	White Only	Medicare	486--	25000	4019-	Yes	No	59876	d04267	d05048	d00910	a50770	c00095	d00246	c00110		Yes
2010	45	Male	Hispanic or Latino	White Only	Private insurance	4019-	25000	-9	Yes	No	73319									Yes
2010	56	Male	Not Hispanic or Latino	White Only	Private insurance	1579-	25000	-9	Yes	No	26874	d04010								Yes
2010	52	Male	Blank	Blank	All sources of payment are blank	2733-	25000	-9	Yes	No	7480									Yes
2010	70	Female	Not Hispanic or Latino	White Only	Medicare	28529	25000	2800-	Yes	No	10541	d04798	d00328	d03849	d03830	d05529	d00348	d06665	d00366	Yes
2010	72	Male	Not Hispanic or Latino	White Only	Medicare	78899	25000	4149-	Yes	Yes	10541	d00149	d00019	d03864	d03807	d03807	d04258	d00037	d04105	Yes
2010	66	Male	Not Hispanic or Latino	White Only	Medicare	1629-	25000	28981	Yes	No	8286	d04611	d00170	d00262	d00497	d00262	d00746	d00070	d04066	Yes
2010	71	Female	Not Hispanic or Latino	White Only	Medicare	2809-	25000	41400	Yes	Yes	8286	d04611	d00749	d00170	d00004	d00070	d03140	d04258	d00965	Yes
2010	64	Female	Not Hispanic or Latino	Black/African American Only	Medicare	6238-	25000	4019-	Yes	No	7260	d03864	d04258	d00689	d01024	d00348	d04363			Yes
2010	80	Female	Not Hispanic or Latino	White Only	Medicare	2859-	25060	3572-	Yes	No	28644	d00020	d00253	d00134	d04364	d00689	d05357	d00223		Yes
2010	74	Female	Blank	Blank	Medicare	1744-	25000	4019-	Yes	No	4856	d00746	d03807	d00732	d00170					Yes
2010	65	Female	Blank	Blank	Private insurance	1749-	25000	4019-	Yes	No	4856	d04156	d00170	d03807	d04286	d04105	d00732	d04442	d03849	Yes
2010	41	Female	Blank	Blank	Medicaid	1518-	25000	-9	Yes	No	4856	d03807	d00278	d04332	d05348	d04434	d04113	d04289	d00278	Yes
2010	62	Male	Blank	Black/African American Only	Private insurance	1419-	25000	-9	Yes	No	12504	d05101	d03266	d04442	d00246	d04105	d03807	d00867	d01013	Yes
2010	68	Female	Not Hispanic or Latino	White Only	Medicare	1579-	25000	-9	Yes	No	15867	d00298	d00867	d03171						Yes
2010	71	Male	Blank	Black/African American Only	Medicare	2809-	25000	-9	Yes	No	15867	d05348	d04749	d03807	d04258	d03847	d04245	d00321		Yes
2010	50	Male	Not Hispanic or Latino	White Only	Private insurance	41519	25000	-9	Yes	No	15867	d03041	d04434	d00262	d04749	d00022	d04399	d00348	d00248	Yes
2010	83	Male	Not Hispanic or Latino	White Only	Medicare	1541-	25000	185--	Yes	Yes	15867	d03807	d04105	d00070	a11166	d04048	d04696	d03075	d04121	Yes
2010	76	Female	Not Hispanic or Latino	Black/African American Only	Medicare	1629-	25000	-9	Yes	No	15867	d00355	d03075	d00910	d00022	d03864	d00278	d03821		Yes
2010	55	Male	Not Hispanic or Latino	American Indian/Alaska Native Only	Medicare	27800	25000	4019-	Yes	No	42	d00253	d03864	d00280						Yes
2010	68	Male	Hispanic or Latino	White Only	Medicare	4019-	25000	-9	Yes	No	42	d00170	d04105	d03807	d00732					Yes
2010	58	Female	Not Hispanic or Latino	American Indian/Alaska Native Only	Private insurance	4739-	25000	4019-	Yes	No	154	d04284	d00091	d00749	d04611					Yes
2010	30	Male	Not Hispanic or Latino	American Indian/Alaska Native Only	Medicaid	27800	25000	-9	Yes	No	129	d00262								Yes
2010	64	Male	Not Hispanic or Latino	Black/African American Only	Medicaid	4019-	25000	2724-	Yes	No	129	d03428	d04299							Yes
2010	65	Female	Not Hispanic or Latino	White Only	Self-pay	4019-	25000	4186	Yes	No	4349	d00689	d03050	d00046	d00253	d04538	d00732	d00134	d00134	Yes
2010	58	Male	Not Hispanic or Latino	Black/African American Only	Self-pay	4019-	25002	-9	Yes	No	7440	d00134	d00280	d00732	d04538					Yes
2010	78	Male	Not Hispanic or Latino	Black/African American Only	Medicare	4019-	25000	-9	Yes	No	5890	d03807	d03459							Yes
2010	47	Female	Not Hispanic or Latino	Black/African American Only	Medicare	311--	25000	4019-	Yes	No	5890	d03807	d00048	d00253	d03182	d03864	d00960	d04448	d00310	Yes
2010	41	Female	Not Hispanic or Latino	Black/African American Only	Medicaid	27800	25000	-9	Yes	No	11771	d04442	d00246	d00880	d00149	d00278				Yes
2010	76	Female	Not Hispanic or Latino	White Only	Medicare	V700-	25000	61172	Yes	No	11771	d00325	d00746	d03182	d00149	d03821	d00134	a53175	a54655	Yes
2010	40	Female	Not Hispanic or Latino	Black/African American Only	Private insurance	4019-	25000	7840-	Yes	No	11771	d00732	d01164							Yes
2010	69	Male	Not Hispanic or Latino	White Only	Medicare	42731	25000	-9	Yes	No	11771	d04105	d00253	d04801	d00689					Yes
2010	48	Female	Not Hispanic or Latino	White Only	Private insurance	V700-	25000	2724-	Yes	No	11771	d04442	d01164							Yes
2010	71	Male	Not Hispanic or Latino	Black/African American Only	Medicare	4019-	25000	-9	Yes	No	11771									Yes
2010	77	Female	Not Hispanic or Latino	White Only	Medicare	4739-	25000	2724-	Yes	No	5732	d04283	d03428	d00070	d00044	d04812	d04801	d03357	d00769	Yes
2010	60	Female	Not Hispanic or Latino	White Only	Medicare	71590	25000	53081	Yes	No	4616	d04749	d03807	d04113	d00248	a11730				Yes
2010	55	Female	Not Hispanic or Latino	Black/African American Only	Self-pay	4019-	25000	-9	Yes	No	4616	d03807	d00253	d00134	d04442	a10465				Yes
2010	96	Female	Not Hispanic or Latino	Black/African American Only	Medicare	4019-	25000	49390	Yes	No	3012	d04105	d00044	d04066	d03849	d00248	d00070	d00689	d00278	Yes
2010	72	Female	Not Hispanic or Latino	Black/African American Only	Medicare	6829-	25000	49390	Yes	Yes	3012	d04611	d03849	d04332	d00043	d00022	d04293	d00262	d00746	Yes
2010	72	Male	Not Hispanic or Latino	Black/African American Only	Medicare	60090	25000	56400	Yes	Yes	3012	a11703	d04851	d00170	d04121	d00070	d04538	d00299		Yes
2010	56	Female	Not Hispanic or Latino	Black/African American Only	Private insurance	38600	25000	-9	Yes	No	3012	d00262	d00859	d03266	a11703	d04611	d00746	d04258	d00325	Yes
2010	64	Female	Not Hispanic or Latino	Black/African American Only	Medicaid	4019-	25000	71590	Yes	No	6024	a50770	d00253	d03807	d00732	d03140	d03819	d00325	d00021	Yes
2010	71	Female	Not Hispanic or Latino	Black/African American Only	Medicaid	4019-	25000	71941	Yes	No	6024	d00170	d04283	d00246	d00070	d00253	d03821	d03428	d00134	Yes
2010	65	Female	Hispanic or Latino	White Only	Unknown	4280-	25000	4019-	Yes	No	6024	d00170	a52885	d00070	d03050	d04139	d03847	d00022	d04538	Yes
2010	50	Female	Not Hispanic or Latino	Black/African American Only	Medicaid	4019-	25000	4659-	Yes	No	6024	d01164	d00004	d00170	d01344	d00732	d03807	d03140	d03128	Yes
2010	55	Male	Not Hispanic or Latino	Black/African American Only	Medicare	4019-	25000	2724-	Yes	No	6024	d04105	d03140	d04826	d00732					Yes
2010	60	Male	Hispanic or Latino	Blank	Private insurance	4019-	25000	-9	Yes	No	7350	d00170	d03807	d00253	d00013					Yes
2010	53	Female	Hispanic or Latino	White Only	Private insurance	78903	25000	-9	Yes	No	6794	d03807	d00170	d00732	d00015	d03847	d00746			Yes
2010	53	Female	Hispanic or Latino	White Only	Medicaid	71940	25000	462--	Yes	No	6794	d03807	d00246	d04105						Yes
2010	75	Male	Hispanic or Latino	White Only	Medicare	2767-	25000	4019-	Yes	Yes	5789	d01021	d00245	d05896	d00321	d04258	d05348	d00134	d00269	Yes
2010	82	Male	Hispanic or Latino	White Only	Medicare	2858-	25000	4019-	Yes	No	5789	d04749	d00248	d03265	d00278	d03849	a50770	d00212	d03182	Yes
2010	60	Female	Hispanic or Latino	White Only	Medicaid	V700-	25000	4019-	Yes	No	5789	d03807	d00134	d00325	d04293					Yes
2010	45	Male	Hispanic or Latino	White Only	Medicaid	V700-	25000	2724-	Yes	No	5789	d04611	d04851	d06720	d04538	d00749	d00170			Yes
2010	72	Female	Not Hispanic or Latino	Black/African American Only	Medicare	V7269	25000	4019-	Yes	No	6794	d01164	d04851	d00246	d00278	d03829	d03807	d03050	d00170	Yes
2010	44	Male	Not Hispanic or Latino	Black/African American Only	Medicaid	30400	25000	2749-	Yes	No	1578	d00015	d03807	d04819	d00689	d00170	d05896	d00013	d04538	Yes
2010	58	Male	Not Hispanic or Latino	White Only	Medicaid	4660-	25000	-9	Yes	No	1138	d00091	d04283	d00325	a50770	d00732	d00746	d03807	d04538	Yes
2010	64	Female	Not Hispanic or Latino	Black/African American Only	Medicare	6235-	25000	4019-	Yes	No	3576	d00108								Yes
2010	25	Male	Blank	Blank	Unknown	V700-	25000	-9	Yes	No	11909	d04697	d00732	d05436						Yes
2010	67	Male	Blank	Blank	Unknown	5789-	25000	4479-	Yes	No	11909	d00732	d03807	d00070	d04538	d00278	d00134	d00746	d03826	Yes
2010	19	Female	Not Hispanic or Latino	White Only	Medicaid	64844	25000	-9	Yes	No	5303	d00880								Yes
2010	56	Male	Hispanic or Latino	Blank	Self-pay	4019-	25000	2724-	Yes	No	11909	d01164	d03191	d00170	d00314	d04105	d00253	d00730	d00051	Yes
2010	70	Male	Not Hispanic or Latino	Black/African American Only	Medicare	41400	25002	4019-	Yes	Yes	10302	d07162	d04499	d03807	d00653	d00004	d00013	d00689	d04442	Yes
2010	52	Female	Not Hispanic or Latino	White Only	Self-pay	4019-	25002	29680	Yes	No	10302	d04332	d00689	d04538						Yes
2010	49	Male	Not Hispanic or Latino	Black/African American Only	Self-pay	5781-	25000	-9	Yes	No	4534									Yes
2009	74	Male	Not Hispanic or Latino	White Only	Medicare	4019-	25000	496--	Yes	No	8389	a10327	d00749	d00689	d00325	a10453	d00253	d00732	d00880	Yes
2010	51	Female	Not Hispanic or Latino	Black/African American Only	Medicaid	4011-	25000	7070	Yes	No	2098	d03826	d00070	d00248	d00689	d00880	d07395	d00497	d00021	Yes
2010	20	Female	Not Hispanic or Latino	Black/African American Only	Other	78841	25002	-9	Yes	No	2098	d03807								Yes
2010	61	Female	Not Hispanic or Latino	Black/African American Only	Other	4439-	25000	V0481	Yes	No	3263	d01164	d00496	d00170	a50770	d00049	d00044	d03807	d00348	Yes
2010	64	Female	Hispanic or Latino	White Only	Medicaid	V4589	25000	4019-	Yes	No	10571	d03807	d04749	d04697	d00746	d00314	d00070	a54655	d03821	Yes
2010	54	Female	Hispanic or Latino	White Only	Self-pay	5715-	25000	7910-	Yes	No	10571	d00096	d03807	d00965	d00146	d00732	d00262	d00325		Yes
2010	71	Female	Hispanic or Latino	White Only	Other	43491	25000	4019-	Yes	No	10571	d00070	d00732	d00689	d00044	d00345	d00746	d00859	d00248	Yes
2010	52	Male	Hispanic or Latino	White Only	Self-pay	311--	25000	4019-	Yes	No	10571	d00880	d04703	d00013	d00746	d00170	d03847			Yes
2010	58	Male	Hispanic or Latino	White Only	Self-pay	4019-	25000	2724-	Yes	No	10571	d00746	d03807	d00689	d00253	d00726				Yes
2010	50	Male	Hispanic or Latino	White Only	Medicaid	2859-	25000	4019-	Yes	No	10571	d04703	d05896	d04105	d00732	d00170	a52885			Yes
2010	54	Male	Hispanic or Latino	White Only	Self-pay	4019-	25000	-9	Yes	No	10571	d00262	d00746	d00170						Yes
2010	55	Male	Hispanic or Latino	White Only	Other	41400	25000	496--	Yes	Yes	10571	d05436	d03182	d03434	d00749	d04703	d00746	d00880	d00321	Yes
2010	87	Male	Blank	Blank	Other	4280-	25000	-9	Yes	No	10571	d00746	d00248	d03182	d00070					Yes
2010	62	Female	Hispanic or Latino	White Only	Medicaid	490--	25000	4928-	Yes	No	10571	d00746	d04703	d04275	d00749	d00091	d04289			Yes
2010	47	Female	Hispanic or Latino	White Only	Self-pay	7248-	25000	53550	Yes	No	10571	d00248	d00746	d00170	d00732	d00262				Yes
2010	52	Male	Hispanic or Latino	White Only	Self-pay	82520	25000	4019-	Yes	No	10571	d04703	d03265	d00015						Yes
2010	58	Female	Hispanic or Latino	White Only	Self-pay	4871-	25000	4019-	Yes	No	10571	d00732	d00880	d03191	d04703	d03128	d04462	d03570		Yes
2010	24	Female	Not Hispanic or Latino	Black/African American Only	Medicaid	29590	25000	-9	Yes	No	9142	d04538	d04697							Yes
2010	43	Female	Blank	Blank	Unknown	4019-	25000	-9	Yes	No	9142	d04332	d00910							Yes
2010	63	Male	Not Hispanic or Latino	Black/African American Only	Self-pay	7962-	25000	2724-	Yes	No	2975	d04801	d04749	d04851	d00134	d03807	d04899			Yes
2010	46	Female	Not Hispanic or Latino	Black/African American Only	Medicaid	2189-	25000	3051-	Yes	No	5789	d03807	d00246	d04223	d03807	d03826				Yes
2010	36	Female	Not Hispanic or Latino	Black/African American Only	No charge	042--	25000	-9	Yes	No	5789	d03140	d03409							Yes
2010	71	Male	Not Hispanic or Latino	Black/African American Only	Medicare	042--	25000	4019-	Yes	No	5789	d00248	d00726	d04743						Yes
2010	25	Male	Hispanic or Latino	Blank	Other	5363-	25000	-9	Yes	No	945	d03110	d00021							Yes
2010	53	Male	Blank	Blank	Other	25020	7962-	-9	Yes	No	1096									Yes
2010	48	Male	Hispanic or Latino	Blank	Other	25020	4019-	2724-	Yes	No	1096	d00348	d00732	d00246	d03807					Yes
2010	53	Female	Hispanic or Latino	White Only	Medicaid	59080	25000	27800	Yes	No	1153	d00112	d04703	d00620	d00015	d03821	d00021			Yes
2010	62	Male	Not Hispanic or Latino	Black/African American Only	Medicaid	7070	25000	V1581	Yes	No	7915	d00262								Yes
2010	53	Female	Not Hispanic or Latino	Asian Only	Other	4019-	25000	-9	Yes	No	3369	d00689	d03807	d00280	d00015					Yes
2010	62	Male	Not Hispanic or Latino	Asian Only	Self-pay	4019-	25000	-9	Yes	No	3369	d00732	d03807	d04370						Yes
2011	63	Male	Hispanic or Latino	Blank	Private insurance	1889-	25000	-9	Yes	No	65230									Yes
2011	55	Male	Hispanic or Latino	Blank	Private insurance	4019-	25000	71596	Yes	No	65230	d03807	d00732	d04538						Yes
2011	73	Male	Blank	Black/African American Only	Medicare	4011-	25060	3569-	Yes	No	53440	d00732	d03807	d03182	d00049					Yes
2011	77	Male	Blank	White Only	Medicare	3669-	25040	185--	Yes	No	53440	d03807	d00732	d03864	d00170	d00280	d00045			Yes
2011	57	Male	Not Hispanic or Latino	White Only	Self-pay	85400	25000	78820	Yes	No	20496									Yes
2011	63	Male	Not Hispanic or Latino	White Only	Medicare	7847-	25000	42731	Yes	No	69360	d01267								Yes
2011	73	Male	Not Hispanic or Latino	White Only	Private insurance	4019-	25000	2749-	Yes	No	53440	d00023	d00091	d03357	d00689	d00049	d04332	d00197	d00039	Yes
2011	75	Female	Not Hispanic or Latino	White Only	Medicare	4019-	25000	71590	Yes	No	53440	d00497	d00015	d00170	d03849	d00021	d03807	d04851	d00262	Yes
2011	70	Male	Blank	Blank	Medicare	2724-	25000	25060	Yes	No	53440	d03864	d03807							Yes
2011	54	Female	Not Hispanic or Latino	White Only	Private insurance	2449-	25000	2724-	Yes	No	39695	d00746	d00278	d04037						Yes
2011	56	Male	Not Hispanic or Latino	White Only	Unknown	4019-	25000	2720-	Yes	No	31691	d04105	d04726	d04442	d00880	d00170	a57001			Yes
2011	57	Male	Not Hispanic or Latino	White Only	Private insurance	496--	25002	-9	Yes	No	80779	d04611	d04829	d04066	d03807	d03052	d00395	d00350	d03428	Yes
2011	66	Male	Not Hispanic or Latino	White Only	Private insurance	1889-	25000	59970	Yes	No	80779									Yes
2011	53	Female	Not Hispanic or Latino	White Only	Private insurance	34690	25000	2449-	Yes	No	80779	d06720	d04328	d00278	d04115	d00880				Yes
2011	59	Female	Not Hispanic or Latino	White Only	Medicaid	7802-	25002	4019-	Yes	No	41244									Yes
2011	69	Female	Not Hispanic or Latino	White Only	Medicare	7823-	25002	1749-	Yes	No	41244	d04538								Yes
2011	32	Female	Not Hispanic or Latino	White Only	Private insurance	64803	25000	-9	Yes	No	39695	d04697	d03140	d00262						Yes
2011	54	Female	Not Hispanic or Latino	Black/African American Only	Medicare	7242-	25000	32723	Yes	No	29707	d03428								Yes
2011	66	Male	Not Hispanic or Latino	White Only	Private insurance	7242-	25000	-9	Yes	No	29707	d04538								Yes
2011	67	Male	Not Hispanic or Latino	White Only	Medicare	2724-	25000	V0481	Yes	No	36890	d03251	d05896	d00851	d00246	d00348	d03807	d03050	a57001	Yes
2011	50	Female	Not Hispanic or Latino	Black/African American Only	Private insurance	V1254	25000	-9	Yes	No	33738	d04497	d00015	d04697	d05436	d03807	d03140			Yes
2011	83	Female	Blank	Blank	Medicare	7265-	25000	2449-	Yes	No	41244	d00278	d00325	d01021	d03826	d00040	d05265	d04812	d00248	Yes
2011	59	Male	Not Hispanic or Latino	White Only	Self-pay	72885	25000	-9	Yes	No	26888	d03807	d00019	d04113	d00124					Yes
2011	67	Female	Not Hispanic or Latino	White Only	Medicare	5990-	25000	-9	Yes	No	34267	d04538	d00246							Yes
2011	41	Male	Blank	Blank	Private insurance	462--	25000	2724-	Yes	No	36890	d00089	d04538	d03128	d00746	d00732	d06720			Yes
2011	68	Female	Not Hispanic or Latino	White Only	Medicare	4011-	25000	-9	Yes	No	36890	a54555	d04105	d00004	d03807	d00246	d00732			Yes
2011	91	Female	Not Hispanic or Latino	White Only	Medicare	2449-	25000	-9	Yes	No	38699	d03864	d00278	d00732	d00689	d00170				Yes
2011	69	Male	Not Hispanic or Latino	White Only	Medicare	4019-	25000	49390	Yes	No	63894	d03807	d04442	d04611	d03266	d00278				Yes
2011	71	Male	Not Hispanic or Latino	White Only	Medicare	2689-	25000	4019-	Yes	No	63894	d03128	a54555	d00348	d00689	d03807	d00023	d00726	d00013	Yes
2011	80	Female	Not Hispanic or Latino	White Only	Medicare	78650	25000	311--	Yes	No	63894	d00321	d00395	d00071	d04812	d00963	d00170	d00149		Yes
2011	74	Female	Hispanic or Latino	White Only	Unknown	1552-	25040	4280-	Yes	No	45610	d00132	d00728	d06665	a54655	d00070	d03826	d00134	d00321	Yes
2011	72	Male	Hispanic or Latino	White Only	Medicare	4011-	25050	5853-	Yes	No	45610	d00170	d00248	d04538	d07440	d03182	d04258	d00497	d04299	Yes
2011	66	Male	Hispanic or Latino	White Only	Unknown	4011-	25060	3572-	Yes	No	45610	d03821	d00689	d00168	d00245	d00325	a50770	d01288	d00213	Yes
2011	78	Female	Hispanic or Latino	White Only	Unknown	4019-	25040	5859-	Yes	No	45610	d03847	d00730	d00373	d03864	d00746	d00325	d04286	d00170	Yes
2011	48	Male	Hispanic or Latino	White Only	Medicare	4112	25040	5859-	Yes	No	45610	d00043	d00262	d00262	d04220	d00134	d00321	d04105	d00749	Yes
2011	40	Male	Hispanic or Latino	White Only	Private insurance	3510-	25000	2720-	Yes	No	63894	d03807								Yes
2011	44	Male	Not Hispanic or Latino	White Only	Private insurance	29620	25060	40210	Yes	No	63894	d00880	d00253	d03807	d00746	c00110	d03434	d04256		Yes
2011	44	Female	Not Hispanic or Latino	Black/African American Only	Private insurance	53190	25000	-9	Yes	No	48384	d00325	d04442	d00021	d04253	d03050	d00749			Yes
2011	76	Male	Blank	Asian Only	Medicare	4019-	25000	-9	Yes	No	48384	d04117	d04105	d04258	d00269	d00563	d00314	d00134	d03807	Yes
2011	43	Female	Not Hispanic or Latino	Black/African American Only	Medicaid	4019-	25000	1103-	Yes	No	48384	a11717	d00015	d03431	d00148	d00246	d04115	d04040	d00732	Yes
2011	81	Female	Not Hispanic or Latino	White Only	Medicare	7881-	25000	2724-	Yes	No	63894	d00124	d03864	d03744	d04442	d00732				Yes
2011	75	Female	Not Hispanic or Latino	Black/African American Only	Medicare	4019-	25000	7099-	Yes	No	63894	d03807	d00314	d00746						Yes
2011	57	Female	Not Hispanic or Latino	White Only	Private insurance	71596	25000	-9	Yes	No	63894	d03807	d00278	d00134	d04105	d04442	d00728	d00070		Yes
2011	69	Male	Not Hispanic or Latino	White Only	Medicare	2572-	25000	-9	Yes	No	63894	d04824	d03266	d03807	d03864	d00015				Yes
2011	49	Female	Not Hispanic or Latino	White Only	Medicaid	6272-	25000	311--	Yes	No	53828	d04697	d00880	d00395	d00732	d03807	d04538			Yes
2011	77	Female	Not Hispanic or Latino	White Only	Medicare	4928-	25000	2948-	Yes	No	63894	d03807	d00325	d00746	d04611	d03140				Yes
2011	62	Female	Not Hispanic or Latino	Asian Only	Private insurance	4019-	25000	-9	Yes	No	31872	d00134	d00084							Yes
2011	77	Female	Blank	White Only	Self-pay	4019-	25000	53011	Yes	No	17686	d04851	d00246	d00278	d05422	a54655	d00021	d00253	d00732	Yes
2011	62	Male	Not Hispanic or Latino	White Only	Unknown	7243-	25000	-9	Yes	No	37066	d05781	d00144	d03428	d03826	d00967	d04105	d03807	d04893	Yes
2011	51	Female	Blank	Blank	Private insurance	57511	25000	5990-	Yes	No	39641	d00011	d00170	d00149	d03847	d00070	d03182	d00262	d03807	Yes
2011	73	Male	Not Hispanic or Latino	White Only	Medicare	4011-	25000	27801	Yes	No	51676	d04442	d03182	d04105	d03807	d00134				Yes
2011	71	Male	Not Hispanic or Latino	Asian Only	Medicare	71946	25000	4019-	Yes	No	78834	d00059	d04105	d04121	d00049					Yes
2011	83	Male	Not Hispanic or Latino	Asian Only	Medicare	7862-	25000	-9	Yes	No	78834	d00191								Yes
2011	82	Female	Not Hispanic or Latino	Asian Only	Medicare	490--	25000	4019-	Yes	No	78834	d03807	d04113	d04300	a10114	d05896	d03400			Yes
2011	76	Female	Not Hispanic or Latino	Black/African American Only	Medicare	4011-	25000	2720-	Yes	No	39641	d04113	d05355							Yes
2011	61	Female	Not Hispanic or Latino	Asian Only	Medicaid	2724-	25000	73300	Yes	No	8573	d00746	d00497							Yes
2011	91	Male	Not Hispanic or Latino	White Only	Medicare	42731	25000	4019-	Yes	Yes	8744	d03807	d04611	d04066	d00022	d00210	d04113	d00045	d04105	Yes
2011	30	Male	Blank	White Only	Private insurance	4019-	25000	2724-	Yes	No	61324	d00004	d00070	d00689	d00348	d00246				Yes
2011	88	Male	Blank	Blank	Medicare	4779-	25000	41400	Yes	Yes	34093	d00248								Yes
2011	67	Male	Blank	Blank	Private insurance	78720	25000	V1581	Yes	No	34093	d00325								Yes
2011	47	Female	Blank	Blank	Private insurance	41400	25000	4019-	Yes	Yes	34093	d05355	d06842							Yes
2011	49	Male	Blank	Blank	Medicare	4011-	25000	2720-	Yes	No	37394	d04703	d04105	d04113	d04514	d05896	d04788			Yes
2011	70	Male	Blank	Blank	Medicare	7820-	25000	7295-	Yes	No	37394	d04824	d00746	d04788	d04812	d04785	d00497			Yes
2011	41	Female	Not Hispanic or Latino	Black/African American Only	Private insurance	4011-	25000	78843	Yes	No	37394	d05529	d01322	d04103						Yes
2011	67	Female	Not Hispanic or Latino	Black/African American Only	Medicare	4011-	25000	3051-	Yes	No	37394	d00253								Yes
2011	85	Male	Blank	Blank	Medicare	2859-	25000	319--	Yes	No	40489	d00246	d00728	d00728	d04785	d04283	d00070	d00134	d00021	Yes
2011	60	Male	Blank	Black/African American Only	Private insurance	4019-	25000	2724-	Yes	No	40489	d03807	d00246	d04442	d00280	d03846				Yes
2011	38	Female	Blank	Blank	Private insurance	71941	25000	-9	Yes	No	40489	d03428	d00395	d04825	d00880	d04220				Yes
2011	61	Male	Not Hispanic or Latino	White Only	Private insurance	4019-	25000	-9	Yes	Yes	37394	d03807	d00746	d00004						Yes
2011	62	Female	Hispanic or Latino	More than one race reported	Private insurance	4019-	25000	-9	Yes	No	37394	d04293	d00689	d00348						Yes
2011	82	Female	Not Hispanic or Latino	White Only	Medicare	7804-	25000	4019-	Yes	No	40489	d05355	d00859							Yes
2011	70	Male	Not Hispanic or Latino	White Only	Medicare	71596	25000	-9	Yes	Yes	40489	d00059	d03206	d00321	d00170	d03182	d00732	d00880	d03689	Yes
2011	68	Female	Not Hispanic or Latino	White Only	Medicare	3814-	25000	2724-	Yes	No	40489	d03160	d00018	d05355	d00497	d00348	a50770	d05350	d03140	Yes
2011	63	Female	Not Hispanic or Latino	White Only	Private insurance	340--	25000	4019-	Yes	No	34402	d00732	d04703	d04824	d04286	d00314	d03561			Yes
2011	63	Male	Blank	Blank	All sources of payment are blank	37230	25000	-9	Yes	No	16830	d03977	d03050							Yes
2011	60	Female	Blank	Blank	All sources of payment are blank	5990-	25000	-9	Yes	No	16830	d00112								Yes
2011	58	Male	Not Hispanic or Latino	White Only	Private insurance	78057	25000	5939-	Yes	No	26991	d00314	d00325	d07371	d00689	d05265	d03807			Yes
2011	59	Female	Not Hispanic or Latino	White Only	Private insurance	56400	25000	-9	Yes	No	26991									Yes
2011	74	Female	Not Hispanic or Latino	White Only	Private insurance	59651	25000	-9	Yes	No	16106	d00019	d03864	d06720	d00325	d00278	d00746	d07162	d00328	Yes
2011	64	Female	Not Hispanic or Latino	White Only	Medicare	7810-	25000	78079	Yes	No	15298	d04300	d00749	d04294	d03833	d00278	d00732	d00149	d04749	Yes
2011	27	Male	Blank	Blank	Private insurance	3558-	25000	4019-	Yes	No	31129	d03182	d04332	d00023	d00278	d03807	d00170			Yes
2011	58	Male	Blank	Blank	Private insurance	4019-	25000	2720-	Yes	No	31129	d03864	d00732	d03807	d04286	d00746	d00170			Yes
2011	81	Female	Blank	Blank	Medicare	4019-	25002	7099-	Yes	No	31129	d00253	d00689	d00746	d03807	d03821	d04258	d00021	d00245	Yes
2011	58	Male	Not Hispanic or Latino	White Only	Private insurance	V700-	25000	4019-	Yes	No	32029									Yes
2011	76	Male	Not Hispanic or Latino	White Only	Medicare	490--	25000	496--	Yes	No	32290	a11190								Yes
2011	89	Female	Not Hispanic or Latino	White Only	Medicare	30000	25000	53081	Yes	No	16897	d05048	d00044	d04113	d03849	d05896	d00325	d04286		Yes
2011	68	Female	Not Hispanic or Latino	Black/African American Only	Medicare	7177-	25000	-9	Yes	No	34475	d03265	d04824	d00045	d04105	d00262	d00593	d00049		Yes
2011	60	Male	Not Hispanic or Latino	White Only	Private insurance	4011-	25000	-9	Yes	No	34475	d00689	d04749	d04442	d00248	d03807	d00242	d00170		Yes
2011	60	Male	Not Hispanic or Latino	White Only	Private insurance	486--	25000	78060	Yes	No	17702	a10897	d04119							Yes
2011	61	Female	Blank	Blank	Private insurance	2113-	25000	4011-	Yes	No	35596	d00278	d03126	d04749	d04261	d04113	d00537			Yes
2011	65	Male	Not Hispanic or Latino	White Only	Medicare	2724-	25090	4019-	Yes	No	47952	d00730	d00246	d03807	d00851	d00965				Yes
2011	65	Male	Not Hispanic or Latino	Black/African American Only	Medicaid	53081	25000	55320	Yes	No	47952	d04611	d00021	d00732	d04448	d03807	d04532	d04068	d03110	Yes
2011	30	Female	Not Hispanic or Latino	White Only	Self-pay	4659-	25000	-9	Yes	No	47952	d00806	d00091							Yes
2011	79	Female	Not Hispanic or Latino	White Only	Medicare	4019-	25000	7804-	Yes	No	47952	a54655	d03829	d04703	d00070	d00278	d00023	d00859	d00746	Yes
2011	68	Female	Blank	Blank	Medicare	6824-	25062	V1052	Yes	No	44095	d00134	d03050	d04801	d04105	d00051	d00880	d00022		Yes
2011	37	Male	Hispanic or Latino	White Only	Private insurance	7211-	25000	2572-	Yes	No	44095	d04801	d00246	d00278	d05348	d03833	d06297			Yes
2011	74	Male	Hispanic or Latino	White Only	Medicare	49300	25002	7910-	Yes	No	44095	d00732	d03546	d03050	d00749	d03807	d04611	d00245	d05896	Yes
2011	50	Female	Not Hispanic or Latino	White Only	Medicaid	27801	25000	3051-	Yes	No	45912	d00124	d00248	d05355	d00032	d00689	d03807	d00253	d00070	Yes
2011	56	Male	Hispanic or Latino	White Only	Medicare	2875-	25000	4241-	Yes	No	45912	d00558	d00325	d00022	d04538	d00689	d00345	d00001	d00210	Yes
2011	72	Male	Not Hispanic or Latino	White Only	Self-pay	71590	25000	-9	Yes	No	24734	n11008								Yes
2011	82	Male	Not Hispanic or Latino	Asian Only	Medicare	5990-	25000	40390	Yes	No	41450	d00011								Yes
2011	91	Male	Hispanic or Latino	White Only	Medicare	3899-	25040	58381	Yes	No	26895	d03807	d00746	d04121	d00732	d00045	d00278	d04121		Yes
2011	78	Male	Blank	Blank	Medicare	7245-	25000	2449-	Yes	No	28009	d03182	d04849	a11549	d04121	d00070	d00373	d04121	d04703	Yes
2011	77	Female	Not Hispanic or Latino	Black/African American Only	Medicare	4019-	25000	-9	Yes	No	167132	d00746	d00124	d03744	d00246	d00044				Yes
2011	60	Female	Blank	Blank	Private insurance	41400	25000	4019-	Yes	Yes	167132									Yes
2011	71	Male	Not Hispanic or Latino	White Only	Medicare	4541-	25000	-9	Yes	No	167132	d03807	d00134	d00746	d00170					Yes
2011	73	Male	Not Hispanic or Latino	White Only	Medicare	4019-	25000	-9	Yes	No	167132	d00134	d00070	d00013	d04538	d04105	d04697	d00386	d00022	Yes
2011	77	Male	Not Hispanic or Latino	White Only	Medicare	71946	25000	4019-	Yes	No	59704	d03428	d00253	d00016	d00246	d00023				Yes
2011	60	Male	Not Hispanic or Latino	White Only	Private insurance	V700-	25000	4019-	Yes	No	53552	d00023	d00170	d00004	d04332	d00497	d00253	d04299	d00746	Yes
2011	84	Female	Blank	Blank	Unknown	4019-	25000	V6759	Yes	No	74186	d00278	d04113	d00248	d00128	d00044	d00746			Yes
2011	62	Male	Blank	Blank	Unknown	6089-	25000	60490	Yes	No	74186	d00011								Yes
2011	35	Female	Not Hispanic or Latino	Black/African American Only	Medicaid	5859-	25000	41400	Yes	Yes	51511									Yes
2011	55	Female	Not Hispanic or Latino	Blank	Private insurance	99521	25000	24290	Yes	No	53552	d00746	d00699	d00749	d00278	d00337	d00396	d03807	d01021	Yes
2011	66	Female	Not Hispanic or Latino	Blank	Private insurance	4019-	25000	7910-	Yes	No	53552	d03821	d04380	d05357	d00497	d00021				Yes
2011	80	Male	Blank	White Only	Medicare	41400	25000	-9	Yes	Yes	53552	d00314	d00134	d04105	d00278	d00023	d00749	d00384	d04299	Yes
2011	49	Male	Not Hispanic or Latino	Black/African American Only	Medicaid	042--	25000	3577-	Yes	No	148468	d03431								Yes
2011	44	Female	Not Hispanic or Latino	White Only	Medicaid	4019-	25000	496--	Yes	No	148468	d03431	d00089	d04233	a11334					Yes
2011	50	Female	Not Hispanic or Latino	White Only	Self-pay	4019-	25000	7245-	Yes	No	148468	d03431								Yes
2011	59	Female	Hispanic or Latino	White Only	Private insurance	71500	25002	-9	Yes	No	148468	d03428	d04040	c00899	d00011	d03182				Yes
2011	58	Female	Hispanic or Latino	White Only	Private insurance	29632	25000	-9	Yes	No	148468	d00910	d05355	d04538	d00348	d00880				Yes
2011	84	Male	Hispanic or Latino	White Only	Medicare	4011-	25000	-9	Yes	No	148468	d00732	d00248	d03807	d04066					Yes
2011	69	Female	Blank	Blank	Unknown	4019-	25000	-9	Yes	No	86469	d03849	d00006	d00253	d00132	d03807	d00044	d00134	d04105	Yes
2011	71	Female	Not Hispanic or Latino	White Only	Private insurance	2449-	25000	2724-	Yes	No	86469	d00278	d00280							Yes
2011	62	Male	Not Hispanic or Latino	White Only	Private insurance	4019-	25000	V1254	Yes	No	86469	d00044	d00253							Yes
2011	75	Female	Not Hispanic or Latino	Black/African American Only	Medicare	71940	25000	-9	Yes	No	104642	d04271								Yes
2011	41	Male	Not Hispanic or Latino	Black/African American Only	Medicare	8798-	25000	4019-	Yes	No	104642	d00440	d04025	d00132	d00329	d04697	d00016	d03182	d00070	Yes
2011	65	Female	Not Hispanic or Latino	White Only	Medicare	6829-	25000	-9	Yes	No	104642									Yes
2011	62	Female	Not Hispanic or Latino	Black/African American Only	Private insurance	32723	25000	2724-	Yes	No	92520									Yes
2011	41	Male	Not Hispanic or Latino	Black/African American Only	Medicaid	4019-	25000	-9	Yes	No	148468	d03431	d00021							Yes
2011	59	Male	Not Hispanic or Latino	Blank	Medicare	53081	25000	7242-	Yes	No	148468	d00329	d00963							Yes
2011	79	Female	Not Hispanic or Latino	Black/African American Only	Medicare	4019-	25000	-9	Yes	No	104642									Yes
2011	72	Male	Not Hispanic or Latino	Black/African American Only	Medicare	4019-	25000	43491	Yes	No	104642	d00134	d00132	d04839	d04258	d00170				Yes
2011	43	Male	Not Hispanic or Latino	Black/African American Only	Private insurance	7823-	25000	5990-	Yes	No	104642	d00070	d00299	d04697	d00963	d03826				Yes
2011	60	Male	Not Hispanic or Latino	White Only	Private insurance	4019-	25000	-9	Yes	No	104642	d04293	d00013							Yes
2011	66	Male	Not Hispanic or Latino	Black/African American Only	Medicare	7245-	25000	4019-	Yes	No	104642	d03826	d00960	d03807	d00246	d05896	d04065	d04040		Yes
2011	48	Male	Not Hispanic or Latino	Black/African American Only	Private insurance	4019-	25000	78900	Yes	No	104642	d00253	d00013	d03807	d03864					Yes
2011	80	Female	Not Hispanic or Latino	Black/African American Only	Medicare	33394	25000	-9	Yes	No	104642	d03807	d04145							Yes
2011	86	Female	Not Hispanic or Latino	Asian Only	Medicare	4280-	25000	42732	Yes	No	42921	d00373	d00070	d03847	d07137	d03807	d00280	d03864	d05896	Yes
2011	68	Female	Not Hispanic or Latino	Asian Only	Medicare	7231-	25000	5718-	Yes	No	42921	d03830	d00325	d03182	d04532	d04418	d00425	d03140	d01015	Yes
2011	71	Male	Blank	Blank	Medicare	4659-	25000	2749-	Yes	No	42921	d03393	d00141	d03807	d00023	d03830	d04380	d03205	d00015	Yes
2011	58	Female	Blank	Blank	Private insurance	2724-	25000	2689-	Yes	No	42921	d00348	d03864	d05896	d03128					Yes
2011	84	Male	Not Hispanic or Latino	White Only	Medicare	V679-	25000	-9	Yes	Yes	212046	d00170	d00004	d03821	d00269	d05348	d05896			Yes
2011	71	Female	Not Hispanic or Latino	White Only	Medicare	4019-	25000	-9	Yes	No	57110	d00732	d03052	d03807	d00248	d00280	d03182	d04332	d00325	Yes
2011	92	Male	Not Hispanic or Latino	White Only	Medicare	4019-	25000	185--	Yes	No	57110	d00051	d00732	d00253	d00278	d01353	d04754	a54655	d00021	Yes
2011	53	Female	Blank	Blank	Private insurance	70219	25000	-9	Yes	No	57110	d01164								Yes
2011	57	Male	Blank	Blank	Private insurance	78843	25000	2449-	Yes	No	57110	d01164								Yes
2011	61	Male	Not Hispanic or Latino	Asian Only	Private insurance	4139-	25000	4019-	Yes	Yes	84855	d03807	d00045	d00732	d00246	d00170				Yes
2011	68	Male	Hispanic or Latino	Black/African American Only	Private insurance	4019-	25000	2720-	Yes	No	57110	d00328								Yes
2011	64	Male	Not Hispanic or Latino	White Only	Private insurance	496--	25000	4019-	Yes	Yes	57110	d00246	d00350							Yes
2011	55	Male	Hispanic or Latino	White Only	Private insurance	4019-	25000	7242-	Yes	No	57110	d00149	d00345	d00732	d04812	d00395	d00197	d00746		Yes
2011	59	Male	Blank	Blank	Private insurance	41400	25000	4019-	Yes	Yes	32572	d05719	d00746	d00134	d03128	d00732	d00170	d00021	d00413	Yes
2011	74	Female	Not Hispanic or Latino	White Only	Medicare	4011-	25000	-9	Yes	No	26901	d00730	d03182	d04703	d00253	d05896	d04105	d00134	d04286	Yes
2011	42	Male	Not Hispanic or Latino	Black/African American Only	Medicare	8930-	25000	-9	Yes	No	13284	d00089								Yes
2011	92	Male	Not Hispanic or Latino	White Only	Medicare	4280-	25000	2859-	Yes	No	17178	d00210	d00022	d00730	d03075					Yes
2011	26	Female	Not Hispanic or Latino	White Only	Other	64803	25000	-9	Yes	No	38895	a11424								Yes
2011	53	Female	Blank	Blank	Private insurance	73399	25000	6961-	Yes	No	39841	d00732	d00262	d04312	d00070	d00134	d00135	d04749	d00880	Yes
2011	63	Female	Not Hispanic or Latino	White Only	Private insurance	72703	25000	V4589	Yes	No	60748	d00346	d03206	d00059						Yes
2011	67	Male	Hispanic or Latino	White Only	Private insurance	71596	25000	V1259	Yes	No	60748									Yes
2011	40	Male	Blank	White Only	Unknown	6869-	25000	-9	Yes	No	35250	d00088								Yes
2011	82	Female	Not Hispanic or Latino	White Only	Medicare	7802-	25000	41400	Yes	Yes	16459	d00134	d00278	d03807	d00210	d00325	d00144	d04258	d00148	Yes
2011	73	Male	Not Hispanic or Latino	White Only	Medicare	4019-	25000	-9	Yes	No	12619	d00732	d03807	d00744	d00386	d00170	d00746	d00262		Yes
2011	83	Male	Not Hispanic or Latino	White Only	Medicare	496--	25000	-9	Yes	No	12619	d00732	d00749	d00045	d00350	d00253	d04066			Yes
2011	41	Male	Not Hispanic or Latino	White Only	Medicaid	4019-	25000	-9	Yes	No	12619	d03847	d00732	d00253	d00039	d00022	d00241			Yes
2011	51	Female	Not Hispanic or Latino	White Only	Private insurance	4019-	25000	-9	Yes	No	12619	d05422	d05348	d03807	d04749	d00497	a52885			Yes
2011	79	Male	Not Hispanic or Latino	White Only	Medicare	4019-	25000	2724-	Yes	No	16814	d00134	d00022	d04851	d00732	d03126	d04697	d00321	d00262	Yes
2011	66	Male	Not Hispanic or Latino	White Only	Private insurance	4019-	25000	41400	Yes	Yes	15421	d00170	d03847	d00365	d00386	d00348	d03140	d03807	d00168	Yes
2011	62	Male	Not Hispanic or Latino	White Only	Private insurance	V700-	25000	2720-	Yes	No	161882	d03129	d00170							Yes
2011	71	Male	Not Hispanic or Latino	White Only	Medicare	4019-	25000	27800	Yes	No	14100	d00262	d03197	d00859	d04068	d00262	d00048	d04514	d04261	Yes
2011	46	Male	Hispanic or Latino	White Only	Medicaid	7804-	25000	27801	Yes	No	17515	d04258	d03847	d03807	d00732	d00746	d00170	d00064		Yes
2011	69	Male	Hispanic or Latino	White Only	Medicare	4019-	25000	41400	Yes	Yes	17515	d04442	d00134	d04258	d00170	d00746	d03807	d00013	d00246	Yes
2011	80	Male	Hispanic or Latino	Blank	Medicare	42731	25000	4019-	Yes	No	17013	d00134	d00170	d00732	d00746	d05896				Yes
2011	63	Female	Not Hispanic or Latino	White Only	Medicare	41400	25000	4019-	Yes	Yes	17291	d04538	d00262	d00070	d03825	d04258	d03847	d04113	d00170	Yes
2011	82	Male	Not Hispanic or Latino	White Only	Medicare	4019-	25000	4280-	Yes	No	17291	d00134	d04099	d00149	d04378	d00348	d00732	d04332	d00278	Yes
2011	59	Male	Blank	Blank	Private insurance	4251-	25000	4019-	Yes	No	10010	d00134	d00728	d00070	d00348	d06720	d00170	d00253		Yes
2011	75	Female	Not Hispanic or Latino	White Only	Medicare	4019-	25000	27800	Yes	No	19064	d00689	d00732	d03847	d03807	d04105	d00262	d00023	d00170	Yes
2011	69	Female	Not Hispanic or Latino	White Only	Private insurance	4019-	25000	2724-	Yes	No	19064	d00325	d00732	d00132	d00746	d00170	d04703	d00315		Yes
2011	85	Male	Not Hispanic or Latino	White Only	Medicare	2724-	25000	-9	Yes	No	17538	d04121	d05896	d03807	d04382	d03182	d04223			Yes
2011	67	Male	Not Hispanic or Latino	White Only	Medicare	41400	25000	-9	Yes	Yes	17538	d00134	d03807	d00170	d00653					Yes
2011	57	Male	Hispanic or Latino	Blank	Private insurance	4019-	25000	2729-	Yes	No	25941	d00146	d04113	d06720	a51675	d04442	d05348	d00497		Yes
2011	66	Female	Blank	White Only	Medicare	41400	25000	-9	Yes	Yes	13382	d00170	d00253	d00732	d04538	d00262	d00044	d00689	d00348	Yes
2011	65	Female	Blank	Blank	Medicare	2722-	25000	29680	Yes	No	10386	d04105	d00044	d00732	d00051	d00910	d00170	d06867	a50770	Yes
2011	69	Female	Not Hispanic or Latino	White Only	Medicare	4241-	25000	4019-	Yes	No	7196	d00022	d00070	a54655	d00732	d03847	d03807	d00248	d04851	Yes
2011	89	Female	Blank	Blank	Medicare	41400	25000	2859-	Yes	Yes	8267	d00246	d00746	d04099	d00732	d00134	d04332			Yes
2011	80	Female	Not Hispanic or Latino	Asian Only	Medicare	72982	25000	5939-	Yes	No	30325	d07767	d04105	d04442	d04258	d04824	d00497	d00425	d04514	Yes
2011	74	Female	Not Hispanic or Latino	Asian Only	Medicare	4019-	25000	73301	Yes	No	30325	d05719								Yes
2011	75	Female	Not Hispanic or Latino	Asian Only	Medicaid	73301	25000	4019-	Yes	No	30325									Yes
2011	75	Female	Not Hispanic or Latino	Asian Only	Medicare	73301	25000	41400	Yes	Yes	30325	d03866	d03849	d04258						Yes
2011	74	Male	Not Hispanic or Latino	Asian Only	Medicaid	43310	25000	41400	Yes	Yes	30325	d04824	d04258							Yes
2011	67	Female	Hispanic or Latino	White Only	Medicare	41400	25000	4019-	Yes	Yes	16872	d04113	d00907	d00170	d00134	d00348	d00325	d00241	d00426	Yes
2011	68	Male	Hispanic or Latino	White Only	Private insurance	42731	25000	4019-	Yes	No	14132									Yes
2011	63	Female	Hispanic or Latino	White Only	Private insurance	41401	25000	40290	Yes	Yes	10449	d04105	d00170	d03205						Yes
2011	76	Female	Hispanic or Latino	White Only	All sources of payment are blank	4139-	25060	-9	Yes	Yes	10449	d00170	d00321	d03128	d00348	d00048				Yes
2011	60	Female	Not Hispanic or Latino	White Only	Private insurance	4019-	25000	2724-	Yes	No	15004	d03807	d00248	d00732	d04105					Yes
2011	28	Female	Blank	Blank	Private insurance	78863	25000	-9	Yes	No	13558	d00328								Yes
2011	74	Male	Blank	Blank	Medicare	79093	25000	4299-	Yes	No	13909	d04442	d00013	d00248	d00280	d03807	d00514	d00022		Yes
2011	62	Male	Hispanic or Latino	White Only	Private insurance	79093	25000	41400	Yes	Yes	8133	d00170	d04442	d05348	d03807					Yes
2011	45	Male	Not Hispanic or Latino	White Only	Private insurance	29660	25000	-9	Yes	No	9109	d03833								Yes
2011	75	Male	Not Hispanic or Latino	White Only	Medicare	29620	25000	-9	Yes	No	9109	d00181	d04025	d00384						Yes
2011	61	Male	Not Hispanic or Latino	White Only	All sources of payment are blank	3540-	25060	3572-	Yes	No	2542									Yes
2011	53	Male	Not Hispanic or Latino	Black/African American Only	Private insurance	2397-	25000	-9	Yes	No	9397	d04112	d00178							Yes
2011	51	Female	Not Hispanic or Latino	White Only	Private insurance	7292-	25000	-9	Yes	No	9397	d03182	d00059							Yes
2011	51	Male	Not Hispanic or Latino	Black/African American Only	Private insurance	7804-	25000	-9	Yes	No	14613	d00861	d00859							Yes
2011	78	Female	Not Hispanic or Latino	White Only	Private insurance	2724-	25000	3310-	Yes	No	14312	d04537	d00141	d00248	d04332	d00746	d00070	d03826	d04258	Yes
2011	41	Female	Not Hispanic or Latino	White Only	Medicare	7291-	25000	-9	Yes	No	5409	d00749	d00170	d00174	d01246	d00199	d01021	c00140	d04284	Yes
2011	81	Male	Not Hispanic or Latino	White Only	Medicare	3320-	25000	-9	Yes	No	5298	d00248	d03807	d00184	d00732	d04145	d04442	d04145	d00241	Yes
2011	74	Female	Not Hispanic or Latino	White Only	Medicare	3532-	25060	3572-	Yes	Yes	10817	d00859	d03145	d04380	d04286	d00070	d00732	d04697	d05355	Yes
2011	68	Male	Not Hispanic or Latino	White Only	Medicare	3320-	25000	79989	Yes	No	5099	d03473	d00413	d06720	d00236	d00241	d00170	d04929	d00325	Yes
2011	63	Female	Not Hispanic or Latino	Black/African American Only	Medicare	7242-	25060	3572-	Yes	No	26516	d00963	d03431							Yes
2011	63	Female	Hispanic or Latino	White Only	Medicare	7292-	25000	-9	Yes	No	5312	d03884	d00058	d00253	d00051	d00013	d00746	d00325	d00880	Yes
2011	65	Male	Not Hispanic or Latino	White Only	Private insurance	7840-	25060	3572-	Yes	No	7004	d03847	d03833	d06662	d00070	d00746	d04697	d00386	d00023	Yes
2011	47	Female	Not Hispanic or Latino	White Only	Private insurance	34690	25000	2724-	Yes	No	3612	d00246	d03160	d04739						Yes
2011	67	Male	Not Hispanic or Latino	White Only	Medicare	78057	25000	-9	Yes	No	7430									Yes
2011	87	Female	Not Hispanic or Latino	White Only	Medicare	36256	25000	37921	Yes	No	48005									Yes
2011	59	Male	Blank	Blank	Private insurance	36500	25000	-9	Yes	No	34450									Yes
2011	72	Male	Not Hispanic or Latino	White Only	Medicare	3659-	25000	-9	Yes	Yes	13463	d04017								Yes
2011	73	Female	Blank	White Only	Medicare	37921	25000	-9	Yes	No	31148	a10664								Yes
2011	90	Male	Blank	Blank	Medicare	36251	25000	-9	Yes	No	31148									Yes
2011	71	Male	Not Hispanic or Latino	White Only	Medicare	36265	25000	3669-	Yes	No	30653									Yes
2011	69	Female	Not Hispanic or Latino	Black/African American Only	Medicare	V990-	25050	36203	Yes	No	44186	d00248	d00134	d03258	d00732	d03301	d00345	d04754	d05214	Yes
2011	71	Female	Not Hispanic or Latino	White Only	Medicare	36252	25000	37921	Yes	No	44186	d03157	d03182	d03821	d00377	d04538	d04697	d04532	d04102	Yes
2011	78	Female	Not Hispanic or Latino	White Only	Medicare	V6549	25000	4019-	Yes	No	44186	d03864	d00689	d04105	d00004					Yes
2011	86	Female	Blank	Blank	Medicare	V431-	25000	-9	Yes	No	42597									Yes
2011	66	Female	Not Hispanic or Latino	Black/African American Only	Medicare	36500	25000	V5867	Yes	No	7323	d03536								Yes
2011	54	Female	Hispanic or Latino	White Only	Private insurance	36510	25000	-9	Yes	No	35715	d04017								Yes
2011	28	Male	Not Hispanic or Latino	White Only	Medicaid	79989	25000	V5867	Yes	No	30126	d03428	d00910	d00960	d03428	d00787	d00262			Yes
2011	67	Female	Not Hispanic or Latino	White Only	Medicare	36616	25000	V6759	Yes	No	14083									Yes
2011	72	Male	Not Hispanic or Latino	White Only	Medicare	2869-	25050	36201	Yes	No	68285	d04017								Yes
2011	69	Female	Not Hispanic or Latino	White Only	Medicare	V7269	25050	36201	Yes	No	68285	d00170	d04442	d04851	d04824	d00134	d03157			Yes
2011	58	Male	Blank	Blank	Other	V4569	25050	36202	Yes	No	27430	a10664	d01218	d01200	d00704					Yes
2011	71	Male	Blank	Blank	Medicare	V4569	25050	36202	Yes	No	27430	d03409	c00051	a11396	d00174					Yes
2011	75	Female	Not Hispanic or Latino	Black/African American Only	Medicare	V431-	25050	36201	Yes	No	68285	d00004	d03829	d03807	d00132	d04040	d05357			Yes
2011	67	Male	Not Hispanic or Latino	Black/African American Only	Medicare	36501	25002	-9	Yes	No	14299									Yes
2011	76	Male	Blank	Blank	Medicare	V431-	25000	-9	Yes	No	9033	d03221	d04857							Yes
2011	66	Male	Blank	Blank	All sources of payment are blank	V720-	25000	-9	Yes	No	12620	d00023	d00689	d00170	d03826	d03128	d00910			Yes
2011	81	Female	Blank	Blank	Medicare	V720-	25000	-9	Yes	No	12620	d00170	d04801	d03847	d00726	d00231	d00070	d00246	d04105	Yes
2011	79	Female	Blank	Blank	All sources of payment are blank	V720-	25000	36283	Yes	No	12620	d00212	d00044	d03140	d00011	d00262	d00262	d00070	d00278	Yes
2011	79	Female	Blank	Blank	Medicare	V720-	25000	-9	Yes	No	12620	d03807								Yes
2011	74	Female	Blank	Blank	Medicare	V720-	25000	-9	Yes	No	12620	d03182	d00732	d03807	d04749	d01272				Yes
2011	72	Female	Blank	Blank	All sources of payment are blank	V720-	25000	-9	Yes	No	12620	d03807	d00170	d03140	d03140	d00732	d00348	a59611		Yes
2011	71	Male	Not Hispanic or Latino	Asian Only	Medicare	36616	25000	-9	Yes	No	17746									Yes
2011	70	Male	Not Hispanic or Latino	White Only	Medicare	36616	25000	-9	Yes	No	17746									Yes
2011	52	Male	Not Hispanic or Latino	White Only	Private insurance	38916	25000	-9	Yes	No	12893	d00626								Yes
2011	72	Male	Blank	Blank	Medicare	1619-	25000	4019-	Yes	No	13668									Yes
2011	78	Female	Not Hispanic or Latino	White Only	Medicare	59780	25000	-9	Yes	No	58984									Yes
2011	52	Male	Not Hispanic or Latino	White Only	Private insurance	2724-	25000	27800	Yes	No	52304	d06720	d04851	d07371	d00497	d03128	d04812			Yes
2011	53	Female	Not Hispanic or Latino	White Only	Private insurance	2724-	25000	53081	Yes	No	52304	d07371	d04851	d06720	d03828	d00497	a11703	d03140		Yes
2011	46	Male	Not Hispanic or Latino	White Only	Private insurance	72632	25000	-9	Yes	No	39841	d03807	d04697							Yes
2011	69	Female	Hispanic or Latino	White Only	Medicare	72703	25000	-9	Yes	No	39841	d00262	d00732	d04289	d04207	d00217	d00746	d00910	d00749	Yes
2011	65	Female	Blank	Blank	Medicare	6829-	25000	-9	Yes	No	60188	d00907								Yes
2011	36	Male	Not Hispanic or Latino	White Only	Medicaid	5533-	25000	-9	Yes	No	58984	d00732	d00325							Yes
2011	85	Male	Not Hispanic or Latino	White Only	Medicare	4019-	25000	7823-	Yes	Yes	71807	d00134	d00170	d04514	d00248	d00070	d00023	d04538	d04105	Yes
2011	52	Male	Hispanic or Latino	White Only	Medicare	7802-	25000	43491	Yes	No	23986	d04538	d04697	d04514	d00262	d00070	d00732			Yes
2011	64	Male	Blank	Blank	Private insurance	7906-	25000	27800	Yes	No	62084	d00558	d06662	d04286	d00278	d06665	d03807			Yes
2011	67	Male	Blank	Blank	Medicare	24290	25000	4011-	Yes	No	62084	d03807	d04113	d04286	d05413	d04121	d03140	d00170	d00004	Yes
2011	66	Male	Not Hispanic or Latino	White Only	Medicare	5855-	25000	4019-	Yes	No	62495	d00070	d00044	d04113	d00134	d04312	a10717	d00262		Yes
2011	78	Female	Not Hispanic or Latino	White Only	Medicare	5859-	25000	-9	Yes	No	62495	d00112	d00023	d00170	d04332	d03847	d00328	d00013	a54655	Yes
2011	72	Female	Not Hispanic or Latino	White Only	Medicare	5859-	25000	4019-	Yes	No	62495	d04442								Yes
2011	59	Female	Not Hispanic or Latino	American Indian/Alaska Native Only	Medicare	5853-	25000	4589-	Yes	No	62495	d00170	a52885	d00245	d00732	d00325	d03826			Yes
2011	67	Female	Not Hispanic or Latino	White Only	Medicare	5853-	25000	4019-	Yes	No	62495	d00246	d03864	d04248	d04418	a50770				Yes
2011	70	Female	Not Hispanic or Latino	American Indian/Alaska Native Only	Medicare	5859-	25000	4019-	Yes	No	62495	d00262	d00070	d00242	d00550	d04105				Yes
2011	69	Male	Not Hispanic or Latino	White Only	Medicare	5853-	25000	4019-	Yes	No	62495	d00689	d00134	d00070	d00242	d00170	d00262	d00079	d00278	Yes
2011	58	Female	Not Hispanic or Latino	White Only	Private insurance	587--	25000	4019-	Yes	No	62495									Yes
2011	86	Female	Not Hispanic or Latino	White Only	Medicare	4011-	25000	3310-	Yes	No	62495	d05508	d04025	d00732	d03128	d04899	d04284	d04099	d00170	Yes
2011	83	Male	Not Hispanic or Latino	White Only	Medicare	5854-	25040	-9	Yes	No	62495									Yes
2011	64	Female	Not Hispanic or Latino	Asian Only	Private insurance	5854-	25080	7910-	Yes	No	62495	d00689	d03821	d00325	d00787	d00134				Yes
2011	73	Male	Not Hispanic or Latino	Asian Only	Medicare	5856-	25000	41401	Yes	Yes	62495	d00023	d00170	d04788	d03847	d04113	d01021	d00497	d00278	Yes
2011	49	Female	Blank	White Only	Private insurance	2724-	25000	V6759	Yes	No	44790									Yes
2011	46	Female	Hispanic or Latino	White Only	Medicaid	5715-	25000	2449-	Yes	No	62084	d00732	d00278	d03140	d00262	d04538	a11703	d00497		Yes
2011	55	Male	Not Hispanic or Latino	White Only	Private insurance	53019	25000	-9	Yes	No	111520	d05635	d00746							Yes
2011	84	Female	Not Hispanic or Latino	White Only	Medicare	5859-	25040	58381	Yes	No	92520									Yes
2011	76	Male	Not Hispanic or Latino	White Only	Medicare	40390	25040	58381	Yes	No	92520									Yes
2011	72	Female	Not Hispanic or Latino	White Only	Medicare	5859-	25000	V5867	Yes	Yes	92520	d04364								Yes
2011	41	Male	Not Hispanic or Latino	White Only	Medicare	V4289	25000	V5867	Yes	No	92520	d03839	d04453	d00350						Yes
2011	61	Male	Blank	Blank	Private insurance	2875-	25000	7070	Yes	No	4406	d01133	d07320							Yes
2011	58	Female	Blank	Blank	Medicare	4019-	25000	-9	Yes	No	15243	a11350	a50770	d04057	d00413	d03128				Yes
2011	83	Female	Not Hispanic or Latino	White Only	Medicare	4019-	25000	41400	Yes	Yes	15243	d04222	d00134	d00241	d05357	d04835	d00497	a50770		Yes
2011	80	Female	Not Hispanic or Latino	Asian Only	Medicare	4019-	25000	-9	Yes	No	15243	d04105	d00689	d04258	d00170	d00253	d00134	d00143		Yes
2011	71	Male	Not Hispanic or Latino	White Only	Medicare	1509-	25000	-9	Yes	No	15243	d00174	d04258	d00170	d00019	d00329	d01021	d00325	d01015	Yes
2011	71	Female	Not Hispanic or Latino	Black/African American Only	Medicare	4019-	25000	-9	Yes	No	15243	d05214	d00253	d00248	d00242	d00004	d03807	d00134	d00880	Yes
2011	65	Male	Not Hispanic or Latino	White Only	Medicaid	7226-	25060	3572-	Yes	No	14234	d00293								Yes
2011	38	Male	Not Hispanic or Latino	More than one race reported	Medicare	7244-	25000	7245-	Yes	No	14234	d00732	d03807	d00241	d00329	d00910				Yes
2011	47	Female	Not Hispanic or Latino	White Only	Medicare	7100-	25080	70715	Yes	No	14234	d05508	d00308	d00329						Yes
2011	68	Female	Blank	Blank	Medicare	2809-	25000	4019-	Yes	No	5996	d00004	d00246	d03257	d03266	a52885				Yes
2011	78	Female	Blank	Blank	Medicare	2859-	25000	2449-	Yes	No	10737	d00223	a52885							Yes
2011	79	Male	Hispanic or Latino	White Only	Medicare	42731	25000	2875-	Yes	No	27945	d04442	d04099	d04788	d03847	d00022	d00210	d00241	d04538	Yes
2011	64	Female	Hispanic or Latino	Blank	All sources of payment are blank	1749-	25000	-9	Yes	No	5735	d00381	d00149							Yes
2011	43	Male	Hispanic or Latino	Blank	No charge	3804-	25000	-9	Yes	No	96	d03990								Yes
2011	59	Female	Not Hispanic or Latino	American Indian/Alaska Native Only	Unknown	4779-	25000	311--	Yes	No	229	d00013	d00746	d03807	d00170	d04332	d03052	d00749		Yes
2011	47	Male	Not Hispanic or Latino	American Indian/Alaska Native Only	Unknown	4019-	25000	V7791	Yes	No	229	d03807	d00248	d00013	d00746	d00170				Yes
2011	50	Male	Hispanic or Latino	White Only	Self-pay	4019-	25000	-9	Yes	No	134	d00253	d00730	d03807	d00134					Yes
2011	32	Female	Not Hispanic or Latino	American Indian/Alaska Native Only	No charge	4619-	25000	27800	Yes	No	50	d00124	d03807	d00001	d00015	d04058				Yes
2011	50	Female	Not Hispanic or Latino	White Only	Medicare	71946	25000	-9	Yes	No	10121	d03807	d00278	d00058	d04825	d00907				Yes
2011	73	Male	Not Hispanic or Latino	White Only	Medicare	4019-	25000	496--	Yes	No	10121	d00004	d00253	d00746	d00248	d00021	d00236	d00749		Yes
2011	60	Male	Not Hispanic or Latino	White Only	Self-pay	78079	25000	2724-	Yes	No	2693									Yes
2011	64	Male	Not Hispanic or Latino	White Only	Self-pay	496--	25000	-9	Yes	No	2693	d00091	d00787							Yes
2011	85	Female	Not Hispanic or Latino	Black/African American Only	Medicare	4739-	25000	49390	Yes	No	58617	d04283	d00037							Yes
2011	68	Female	Not Hispanic or Latino	White Only	Medicare	7804-	25050	36641	Yes	No	7061	d00859	d03128	d04695	d03181	d04283	d00070	d00278	d03807	Yes
2011	37	Female	Not Hispanic or Latino	White Only	Other	7823-	25000	3569-	Yes	No	7061	d00329	d03428	d00070	d00262	d05355	d05436	d00732	d00253	Yes
2011	34	Female	Not Hispanic or Latino	White Only	Other	3540-	25000	-9	Yes	No	7061	d03431	d03807	d00749	d00253					Yes
2011	32	Male	Hispanic or Latino	White Only	Other	V7285	25000	-9	Yes	No	23077									Yes
2011	55	Female	Hispanic or Latino	White Only	Medicaid	27801	25000	-9	Yes	No	23077	d01406	d03826	d03807						Yes
2011	42	Male	Not Hispanic or Latino	White Only	Self-pay	56211	25000	4019-	Yes	No	7061	d04222	d00004	d03807	d00253	d00011	d00108			Yes
2011	64	Male	Not Hispanic or Latino	White Only	Self-pay	7140-	25000	V6759	Yes	No	9465	d04365	d03807	d00732	d04105	d00060	d00241			Yes
2011	64	Male	Not Hispanic or Latino	White Only	Medicaid	7804-	25000	4019-	Yes	No	4003	d00134	d04538	d00170						Yes
2011	59	Male	Not Hispanic or Latino	White Only	Private insurance	4019-	25000	79099	Yes	No	681	d00746	d04299	d00170	d03807	d00709	d00726	d00070	d00689	Yes
2011	71	Male	Blank	Blank	Medicare	490--	25000	-9	Yes	No	681	d00091								Yes
2011	65	Female	Not Hispanic or Latino	White Only	Private insurance	4019-	25000	2724-	Yes	No	681									Yes
2011	53	Female	Not Hispanic or Latino	White Only	Self-pay	79029	25000	7906-	Yes	No	2289	d00181	d00910	d04825						Yes
2011	22	Female	Blank	White Only	Private insurance	34690	25000	-9	Yes	No	11095	d00699	d00963	d00019	d03160	d03431				Yes
2011	52	Male	Blank	White Only	Private insurance	7245-	25000	-9	Yes	No	11095	d03431	d03807	d00746	d00732					Yes
2011	65	Female	Blank	White Only	Medicare	496--	25000	27800	Yes	No	11095	d00278	d00732	d00004	d03157	d00181	d00746	d00253	d04283	Yes
2011	71	Male	Not Hispanic or Latino	White Only	Medicare	42731	25000	4019-	Yes	No	11095	d00022	d00732	d00022	d03431					Yes
2011	86	Female	Hispanic or Latino	Blank	Medicare	3310-	25000	-9	Yes	No	11095									Yes
2011	52	Male	Hispanic or Latino	Blank	Medicaid	V700-	25000	7852-	Yes	No	11095	d00246	d00015	d03807	d04442					Yes
2011	56	Male	Not Hispanic or Latino	Black/African American Only	Medicare	5712-	25000	7245-	Yes	No	11095	d04538	d03431	d04066	d00746	d00314	d00395	d00653	d00732	Yes
2011	61	Female	Hispanic or Latino	Blank	Other	4019-	25000	53081	Yes	No	11095	d00395	d00253	d00310						Yes
2011	66	Female	Not Hispanic or Latino	Asian Only	Medicare	2809-	25000	2689-	Yes	No	11095	a52885	c00080	d04707	d04611					Yes
2011	34	Female	Not Hispanic or Latino	White Only	Medicaid	4739-	25000	V5889	Yes	No	17995	d00091	d04442	d00280	d00325	d03807	d04283	d00880		Yes
2011	69	Male	Blank	Blank	Medicare	V5861	25000	4019-	Yes	No	17995	d05265								Yes
2011	56	Male	Blank	Blank	Medicaid	6929-	25000	-9	Yes	No	5115	d00907	d01288							Yes
2011	57	Male	Blank	Blank	Medicaid	V700-	25000	-9	Yes	No	5115									Yes
2011	58	Male	Hispanic or Latino	Blank	Private insurance	4019-	25000	60889	Yes	No	5115	d00246	d00253	d00689	d00732	d03807				Yes
2011	60	Male	Not Hispanic or Latino	Blank	Private insurance	4019-	25000	41400	Yes	Yes	5115	d04283	a52885	a11345	d04049	d03807	d00170	d00246	d00365	Yes
2011	61	Female	Hispanic or Latino	Blank	Private insurance	2724-	25000	78791	Yes	No	5115	d00032	d03829	d00497	d03807					Yes
2011	37	Female	Not Hispanic or Latino	White Only	Medicaid	6829-	25000	-9	Yes	No	1315	d03423	d00108	d03826	d00298	d00316	d00999	d03431	d01025	Yes
2011	50	Female	Not Hispanic or Latino	White Only	Medicaid	4019-	25000	2724-	Yes	No	4550	d00365	d00245	d00134	d04497	d00044	d00689	d00262	d04538	Yes
2011	48	Female	Blank	Blank	Self-pay	78909	25000	27540	Yes	No	10916	d00732	d00689	d04105	d00365	d00746	d03807	d00689		Yes
2011	66	Female	Not Hispanic or Latino	White Only	Medicare	57420	25000	4019-	Yes	No	1348	d01164	d00325	d00253	d03807	d00004				Yes
2011	65	Female	Not Hispanic or Latino	White Only	Medicaid	6826-	25000	4019-	Yes	No	1348	d01164	d00037							Yes
2011	59	Male	Not Hispanic or Latino	White Only	Medicare	79989	25000	4019-	Yes	No	455	d03821	d01164	d06720	d03182	d00325	d00880	d04105	d00749	Yes
2011	65	Male	Not Hispanic or Latino	American Indian/Alaska Native Only	Unknown	41400	25000	4659-	Yes	Yes	4683	d04538	d03807	d04697	d00321	d04105	d00245	d00091	d00134	Yes
2011	50	Female	Not Hispanic or Latino	Black/African American Only	Medicaid	49300	25000	4011-	Yes	No	11167	d04289	d00070	d00021	d03807	d04611	d00265	d00749		Yes
2011	51	Female	Not Hispanic or Latino	Black/African American Only	Medicare	4011-	25000	2722-	Yes	No	427	d00262	d00746	d04286	d05508	d04538	d00170	d00325	d00004	Yes
2011	63	Male	Hispanic or Latino	White Only	Medicare	4019-	25000	2722-	Yes	No	206	d03128	d00689	d00746	d03807	d03826	d03052			Yes
2011	54	Female	Not Hispanic or Latino	Black/African American Only	Unknown	27800	25000	4019-	Yes	No	4169	d04364	d04703	a54655	d00280	d00044	d00253			Yes
2011	57	Male	Not Hispanic or Latino	Black/African American Only	Unknown	3829-	25000	4019-	Yes	No	4169	d04538	d04299	d04703	d03829	d00170				Yes
2011	35	Female	Not Hispanic or Latino	Blank	Medicaid	V811-	25002	6262-	Yes	No	2106	d03781	d03807							Yes
2011	62	Male	Not Hispanic or Latino	White Only	Private insurance	72670	25002	-9	Yes	No	8463	d07371	d00348	d00013	d03864	d04299	d03807	d00558	d00262	Yes
2011	59	Female	Not Hispanic or Latino	White Only	Medicare	71590	25000	5852-	Yes	Yes	1904	d00021	d03182	d00004	d03826	d04499	d00963	d00253	d00732	Yes
2011	60	Male	Not Hispanic or Latino	Black/African American Only	Other	7231-	25000	71690	Yes	No	1904	d00732	d00262	d00325	d00253	d03807	d03826			Yes
2011	54	Female	Not Hispanic or Latino	Black/African American Only	Medicaid	4019-	25000	4279-	Yes	No	14871	d03847	d00071	d03807	d00124					Yes
2011	62	Male	Not Hispanic or Latino	Black/African American Only	No charge	7295-	25000	27800	Yes	No	4062	d03826	d00248	d00963	d04829					Yes
2011	69	Female	Not Hispanic or Latino	White Only	Unknown	4019-	25000	-9	Yes	No	6144	d03807	d03266	d00278	d00280	d03050				Yes
2011	44	Female	Blank	White Only	Other	1330-	25000	7910-	Yes	No	3562	d03807	d03128	d00013	d00015	d01279	d00907			Yes
2011	46	Female	Hispanic or Latino	White Only	Medicaid	7840-	25000	53081	Yes	No	6081	d00732	d00325	d00746	d00246	d03807				Yes
2011	50	Male	Not Hispanic or Latino	Black/African American Only	Medicaid	2724-	25000	-9	Yes	No	6081									Yes
2011	63	Female	Not Hispanic or Latino	Black/African American Only	Medicaid	71940	25000	2449-	Yes	No	14871	d03428	d00278	d04442	d03864					Yes
2011	57	Female	Not Hispanic or Latino	Black/African American Only	Medicaid	4019-	25000	2662-	Yes	No	14871	d00413								Yes
2011	74	Female	Not Hispanic or Latino	White Only	Medicare	71945	25000	4019-	Yes	No	14871	d03428	d00170	d04538	d00278	d03821				Yes
2011	54	Female	Not Hispanic or Latino	Black/African American Only	Medicaid	49310	25002	-9	Yes	No	9076	d03807	d03050	d04611	d00749					Yes
2011	70	Female	Hispanic or Latino	Blank	Medicaid	4919-	25000	-9	Yes	No	9076	d04427	d03640	c00131	d00797	d03359	a11357			Yes
2011	45	Male	Not Hispanic or Latino	Black/African American Only	Medicaid	7820-	25060	042--	Yes	No	9076	d00262	d05508	d00412	d00848	d03266	d00175	d00910	d05352	Yes
2011	71	Female	Not Hispanic or Latino	Blank	Medicare	5999-	25002	2948-	Yes	No	9076									Yes
2011	51	Male	Blank	Blank	Self-pay	4011-	25000	-9	Yes	No	9076	d00170	d03266	d00348	d03807	d00246				Yes
2011	59	Female	Not Hispanic or Latino	Blank	Self-pay	4919-	25000	4019-	Yes	No	9076	d03369	d00046							Yes
2011	60	Female	Not Hispanic or Latino	White Only	Unknown	1121-	25002	V7612	Yes	No	8367	d00071	d04399	d03423	d03864	d07467				Yes
2011	78	Female	Not Hispanic or Latino	White Only	Other	7245-	25000	4019-	Yes	No	18342	d04611	d00749	d00146	d00709	d00045	d00851	d00963	d00070	Yes
2011	79	Male	Hispanic or Latino	Blank	Unknown	185--	25060	3572-	Yes	No	9465	d00170	a50770	d03807	d00732	d03182	d05703			Yes
2011	76	Female	Blank	Asian Only	Medicare	7295-	25000	6989-	Yes	No	2680	d03807	d04743	c00099	c00049	c00048	d00048	c00042	d00170	Yes
2011	61	Female	Blank	Asian Only	Private insurance	V700-	25000	4019-	Yes	No	2759	d01164								Yes
2011	77	Female	Hispanic or Latino	Blank	Medicare	4011-	25002	2811-	Yes	No	7602	d00325	d04442	d00749	d00141	d00013	d00170	d00689	d00413	Yes
2011	21	Male	Not Hispanic or Latino	Asian Only	Medicaid	79029	25002	V6759	Yes	No	7969	d03807								Yes
2011	22	Female	Not Hispanic or Latino	Black/African American Only	Other	27800	25000	49390	Yes	No	712	d04611	d03807	d00124	d04105					Yes
2011	60	Female	Hispanic or Latino	White Only	Other	V700-	25000	27800	Yes	No	712	d03807	d00246	d00170	d04105	d04509	d05896			Yes
2011	57	Female	Hispanic or Latino	White Only	Other	6929-	25000	4019-	Yes	No	712	d03807	d00246	d00170	d04105	d00978	d03205			Yes
2011	60	Female	Hispanic or Latino	Blank	Medicaid	4019-	25000	-9	Yes	No	11564	d00170	d00253	d04105	d03807					Yes
2011	42	Male	Hispanic or Latino	Blank	Medicaid	27800	25000	4019-	Yes	No	11564	d03807	d00365	d00096	d00246					Yes
2011	57	Male	Hispanic or Latino	Blank	Other	68110	25000	4019-	Yes	No	11564	d00365	d03807	d04267	d00170	d00246	d00253			Yes
2011	43	Male	Hispanic or Latino	White Only	Other	605--	25000	3384-	Yes	No	6087	d00273	d00071							Yes
2011	54	Female	Hispanic or Latino	White Only	Other	1101-	25000	7231-	Yes	No	6087	d00206	d00280							Yes
2011	50	Male	Hispanic or Latino	White Only	Private insurance	73679	25000	-9	Yes	No	3474	d04538	d00262							Yes
2011	75	Male	Hispanic or Latino	White Only	Medicare	49390	25000	-9	Yes	No	3474	d00749	d00170	d04611						Yes
2012	55	Male	Blank	Blank	Private insurance	78650	25000	-9	Yes	No	37629.664	d00325	d03807	d04893	d00732					Yes
2012	78	Female	Not Hispanic or Latino	Asian Only	Medicare	V7231	25000	73300	Yes	No	37629.664	d00726	d00732	d00253	d03807					Yes
2012	74	Male	Not Hispanic or Latino	White Only	Medicare	2722-	25000	60000	Yes	No	37629.664	d04121	d00732							Yes
2012	75	Male	Not Hispanic or Latino	White Only	Medicare	3310-	25080	7910-	Yes	No	37629.664	d00746	d00867	d04899	d04332	d00124	d00043	d03807	d00732	Yes
2012	74	Male	Not Hispanic or Latino	White Only	Medicare	2777-	25000	-9	Yes	No	37629.664	d00497								Yes
2012	64	Male	Not Hispanic or Latino	More than one race reported	Private insurance	V990-	25000	-9	Yes	No	36275.742	d03807	d00348	d00325	d00170	a50770				Yes
2012	75	Male	Not Hispanic or Latino	Asian Only	Private insurance	V990-	25000	-9	Yes	Yes	36275.742	d00732	d03807	d03847	d00280					Yes
2012	64	Female	Not Hispanic or Latino	More than one race reported	Private insurance	V990-	25000	-9	Yes	No	36275.742	d01290	d03126	d01288	d03836					Yes
2012	72	Female	Not Hispanic or Latino	White Only	Medicare	7242-	25000	2662-	Yes	No	36275.742	d00413	d03182	d04801	d03864	d05896	d04380	d04105	d03807	Yes
2012	58	Male	Blank	Blank	Unknown	71596	25000	4019-	Yes	No	36275.742	d07397	d03807	d00246	d03807	d00231	d00746	d00019	d04442	Yes
2012	59	Male	Hispanic or Latino	Blank	Other	45350	25000	-9	Yes	No	36275.742	d03041	d00022	d00022	d03041	d04538	d00963	d00746	d03807	Yes
2012	64	Female	Blank	White Only	Other	1749-	25000	27800	Yes	No	17461.533	d04286	d00732	d03849	d03807	d00278	d00746	d00246	d03128	Yes
2012	68	Male	Not Hispanic or Latino	White Only	Medicare	36610	25000	-9	Yes	No	24129.775	d04896	d00746	d00365	d03140	d00170				Yes
2012	62	Female	Not Hispanic or Latino	White Only	Medicare	V720-	25000	-9	Yes	No	24129.775	d05702	d00278	d03807	d04099	d00348	d04275	d00749	d03140	Yes
2012	74	Female	Blank	Blank	Medicare	78659	25000	4019-	Yes	No	24140.268	d00325	d04113	d00746	d03847	d00170	a52885	d03807	d03182	Yes
2012	75	Male	Not Hispanic or Latino	White Only	Medicare	3559-	25000	2724-	Yes	No	38077.605	d05508	d04380	d04105	d04824					Yes
2012	79	Female	Blank	Blank	Medicare	V1859	25000	4019-	Yes	No	38077.605									Yes
2012	60	Male	Not Hispanic or Latino	White Only	Private insurance	V700-	25040	4019-	Yes	No	46806.051	d04896	d00170	d00325	d04283	a10928	d00797	d04293	d04105	Yes
2012	79	Female	Hispanic or Latino	White Only	Medicare	4019-	25000	-9	Yes	No	46806.051									Yes
2012	72	Female	Blank	Blank	Medicare	2534-	25000	193--	Yes	No	28950.934	d04286	d00170	d00013	d05529	d03847	d00278	d03864	d05529	Yes
2012	57	Female	Blank	Blank	Private insurance	2534-	25000	2722-	Yes	No	28950.934	d04523	d00593	d04418	a52968	d04470	d03128	d00262	d00325	Yes
2012	66	Male	Not Hispanic or Latino	White Only	Medicare	2724-	25000	78057	Yes	No	46806.051									Yes
2012	74	Male	Not Hispanic or Latino	White Only	Medicare	78900	25000	71940	Yes	No	46806.051									Yes
2012	54	Male	Not Hispanic or Latino	White Only	Private insurance	4011-	25000	-9	Yes	No	46806.051	d00732	a59611							Yes
2012	80	Male	Hispanic or Latino	White Only	Medicare	71590	25000	4019-	Yes	No	46806.051	d04703	d00348	d00732						Yes
2012	38	Female	Hispanic or Latino	White Only	Medicaid or CHIP	4660-	25000	72871	Yes	No	46806.051	d00293	a11259	d04109	d03807	d04105	d03208			Yes
2012	80	Female	Not Hispanic or Latino	White Only	Medicare	4011-	25060	72252	Yes	No	17385.285	d03807	d04801	d04258	d00689	d00181	d00851	d05508	d00182	Yes
2012	72	Female	Not Hispanic or Latino	White Only	Medicare	1103-	25000	2722-	Yes	No	17385.285	d04538	d00242	d03807	d00253	d00746	d04145	d03849	a11703	Yes
2012	63	Male	Not Hispanic or Latino	White Only	Private insurance	7804-	25000	-9	Yes	No	22598.404	d00278	d04332	d04332						Yes
2012	43	Male	Hispanic or Latino	Blank	Private insurance	4019-	25000	2720-	Yes	No	22598.404	d03807	d00348	d00013						Yes
2012	59	Female	Blank	Blank	Private insurance	4019-	25000	311--	Yes	No	30539.492	d00146								Yes
2012	60	Male	Blank	Blank	Private insurance	4019-	25000	71590	Yes	No	30539.492									Yes
2012	54	Female	Blank	Blank	Private insurance	V6759	25000	-9	Yes	No	30539.492									Yes
2012	51	Male	Blank	Blank	Private insurance	7242-	25000	-9	Yes	No	30539.492	c00110	d00255							Yes
2012	83	Female	Blank	Blank	Private insurance	71941	25000	2724-	Yes	No	30539.492	d00049								Yes
2012	71	Male	Blank	Blank	Private insurance	53081	25000	V990-	Yes	No	30539.492									Yes
2012	63	Female	Blank	Blank	All sources of payment are blank	71945	25000	4019-	Yes	No	30539.492	d04105	d07371	d04703	d00732	d03847	d04749	d04697	d00262	Yes
2012	79	Female	Not Hispanic or Latino	White Only	Medicare	V431-	25000	37230	Yes	No	12200.918	d03523	d00704							Yes
2012	70	Female	Not Hispanic or Latino	White Only	Medicare	36500	25000	V431-	Yes	No	12200.918	d01200								Yes
2012	22	Female	Not Hispanic or Latino	Black/African American Only	Medicaid or CHIP	3619-	25050	36201	Yes	No	18898.629									Yes
2012	75	Female	Blank	Blank	Medicare	36610	25000	37515	Yes	No	18898.629									Yes
2012	92	Male	Blank	Blank	Medicare	36610	25000	36250	Yes	No	18898.629									Yes
2012	71	Male	Blank	Blank	Medicare	36610	25000	37515	Yes	No	18898.629	a10664								Yes
2012	51	Male	Not Hispanic or Latino	Asian Only	Private insurance	4019-	25000	2724-	Yes	No	7377.9243	d00497	d07371	d04851						Yes
2012	62	Male	Blank	Blank	Unknown	4019-	25000	2724-	Yes	No	7377.9243	d04294	d00348	d04258	d00732	d00689	d00134	d04289	d04538	Yes
2012	60	Female	Blank	Blank	Private insurance	4019-	25000	71590	Yes	No	7377.9243	d06720	d03864	d00348	d00876	d00170	d00134	d00732		Yes
2012	60	Female	Blank	Blank	Private insurance	7850-	25000	7851-	Yes	No	7377.9243	d04113								Yes
2012	30	Male	Not Hispanic or Latino	Black/African American Only	Private insurance	4019-	25000	-9	Yes	No	7531.6309	d00246	d00732							Yes
2012	73	Female	Not Hispanic or Latino	White Only	Medicare	4019-	25000	-9	Yes	No	7531.6309	d03807	d04113	d04749	d00210					Yes
2012	73	Male	Not Hispanic or Latino	White Only	Medicare	4019-	25000	42731	Yes	No	7531.6309	d07356	d05265	d00732	d00246	d00325				Yes
2012	66	Male	Not Hispanic or Latino	White Only	Medicare	41400	25000	-9	Yes	Yes	14911.43	d03847	a70480	c00110						Yes
2012	50	Male	Hispanic or Latino	White Only	Medicare	29570	25000	-9	Yes	No	15191.547	d03833	d03180	d03807	d04442					Yes
2012	70	Male	Blank	Blank	Unknown	41401	25000	586--	Yes	Yes	28950.934	d00497	d00170	d07397	d00021	d04258	d00134	d00732	d00746	Yes
2012	65	Female	Hispanic or Latino	White Only	Medicare	5939-	25000	4019-	Yes	No	28950.934	d00178	d00425	d00236	d00241	d00070	a52885	d01024	d00732	Yes
2012	52	Male	Not Hispanic or Latino	Black/African American Only	Medicaid or CHIP	37214	25002	-9	Yes	No	27113.723	d04399	d03927	d03807	d04395	c00254				Yes
2012	81	Female	Not Hispanic or Latino	Black/African American Only	Medicare	4019-	25000	-9	Yes	Yes	27113.723	d01164	d00325	d03182						Yes
2012	59	Male	Not Hispanic or Latino	Black/African American Only	Other	4019-	25000	2724-	Yes	No	17924.92									Yes
2012	56	Male	Not Hispanic or Latino	White Only	Other	59970	25000	311--	Yes	No	17924.92									Yes
2012	47	Male	Blank	Blank	Private insurance	78842	25082	60784	Yes	No	27113.723	d03807	d05896	d05529						Yes
2012	72	Male	Not Hispanic or Latino	White Only	Medicare	4019-	25000	-9	Yes	No	27113.723	d03807	d00248	d00563	d04797	d00728	d03126			Yes
2012	63	Female	Not Hispanic or Latino	Black/African American Only	Medicare	5855-	25000	-9	Yes	No	51719.746	d00653	d00013	d00134	d00278	d00021	d00241	d04312	d04538	Yes
2012	75	Female	Hispanic or Latino	White Only	Medicare	V7269	25000	V802-	Yes	No	22334.891									Yes
2012	75	Male	Not Hispanic or Latino	White Only	Medicare	72633	25000	3694-	Yes	No	28429.656	d00049								Yes
2012	58	Female	Not Hispanic or Latino	Blank	Private insurance	4019-	25000	2720-	Yes	No	29309.953	d00088	d04851							Yes
2012	73	Female	Hispanic or Latino	Blank	Medicare	V7281	25000	4019-	Yes	No	29309.953	d00004	d03830	d04105	d04749	d00689				Yes
2012	65	Male	Blank	White Only	Medicare	5712-	25000	V5889	Yes	No	29309.953	d00373	d01267	d00175	d00070	d00246	d01024	d04538	d00134	Yes
2012	74	Female	Not Hispanic or Latino	White Only	Medicare	725--	25000	72400	Yes	No	29309.953	d00262	d03807							Yes
2012	49	Female	Not Hispanic or Latino	White Only	Private insurance	4660-	25000	-9	Yes	No	29309.953	d00091								Yes
2012	48	Female	Not Hispanic or Latino	White Only	Private insurance	4019-	25000	V1249	Yes	No	29309.953	d07825								Yes
2012	62	Male	Not Hispanic or Latino	Asian Only	Private insurance	78053	25000	4019-	Yes	No	16744.512	d00728	d03847	d04703	d04703					Yes
2012	67	Female	Blank	Blank	Medicare	3669-	25050	36201	Yes	No	20228.076	d00704	d01218							Yes
2012	73	Female	Blank	Blank	Medicare	4019-	25000	2724-	Yes	No	28429.656	d03807	d00689	d00728						Yes
2012	77	Female	Not Hispanic or Latino	White Only	Medicare	2410-	25000	2724-	Yes	No	26405.82	d03823	d00070	d00345	d00732	d00746	d03182	d03873	d00386	Yes
2012	56	Female	Not Hispanic or Latino	White Only	Private insurance	2724-	25000	V5889	Yes	No	26405.82	d00325	d04851	d03807	d00141	d00655	d00149	d00413	d00170	Yes
2012	74	Male	Not Hispanic or Latino	White Only	Medicare	73300	25000	3051-	Yes	No	26405.82	d01348	d05896	a11703	d00746	d03140				Yes
2012	78	Female	Not Hispanic or Latino	White Only	Private insurance	5859-	25000	-9	Yes	No	26405.82									Yes
2012	74	Female	Not Hispanic or Latino	White Only	Medicare	2724-	25000	71590	Yes	No	29643.965	d00070	a54655	d04105	d00170	d00910	d00045			Yes
2012	53	Female	Not Hispanic or Latino	White Only	Private insurance	55320	25000	V7651	Yes	No	29643.965									Yes
2012	86	Female	Not Hispanic or Latino	White Only	Medicare	6829-	25000	-9	Yes	No	21027.594	d04395	d00278	d00070	d03807	d04223	d04420	a10851	d03128	Yes
2012	62	Male	Blank	Blank	Medicaid or CHIP	70715	25000	4019-	Yes	No	20226.77	d00746	d00396	d00732	d00246	d00170	d00021	d00096	d00262	Yes
2012	57	Male	Hispanic or Latino	Blank	Unknown	7821-	25070	44381	Yes	No	21027.594	d04299	d00848	d04896	d04703	d03206				Yes
2012	73	Male	Blank	Blank	Unknown	185--	25000	7823-	Yes	No	21027.594	a50770	d03807	d03821	d03140	d00497	d00170			Yes
2012	51	Female	Blank	White Only	Private insurance	311--	25060	4019-	Yes	No	21027.594	d03181								Yes
2012	67	Female	Not Hispanic or Latino	White Only	Medicare	V5861	25000	41400	Yes	Yes	16104.598									Yes
2012	61	Male	Blank	Black/African American Only	Unknown	7295-	25000	4019-	Yes	No	14253.855									Yes
2012	46	Female	Blank	White Only	Medicaid or CHIP	3643-	25000	33829	Yes	No	27113.723	d05436	d00833	d00329						Yes
2012	85	Female	Not Hispanic or Latino	Blank	Medicare	4019-	25000	73300	Yes	No	27113.723									Yes
2012	65	Male	Not Hispanic or Latino	Black/African American Only	Medicare	2724-	25000	4019-	Yes	No	27113.723	d04105	d00246	d03797	a52885	d03807	d00253	d04113	d03129	Yes
2012	53	Female	Blank	Blank	Medicare	4019-	25000	496--	Yes	No	51719.746	d04258	d03181	d00262	d00170	d00134				Yes
2012	53	Male	Not Hispanic or Latino	White Only	Private insurance	27800	25000	2724-	Yes	No	11489.445	d00325	d03864	d04286	d04284	d03807	d03830	d00134	d07409	Yes
2012	79	Male	Blank	Blank	Medicare	41400	25000	496--	Yes	Yes	51719.746	d03182	d00142	d04258	d00689	d00746	d04267	d00149	d00325	Yes
2012	83	Female	Blank	Blank	Medicare	1749-	25000	30000	Yes	No	51719.746	d03849	d03181	d00728	d00280	d00170	d00246	d00325		Yes
2012	84	Female	Not Hispanic or Latino	White Only	Medicare	V679-	25000	4240-	Yes	No	22334.891	d03536	d04500	d00013	d04851	d04115	d00425	d00689		Yes
2012	74	Female	Blank	Blank	Medicare	41400	25000	5533-	Yes	Yes	33557.246	d00170	d00134	d03864	d03807	a50770	a53175	d00413	d04851	Yes
2012	78	Male	Not Hispanic or Latino	Blank	Medicare	41400	25000	4439-	Yes	Yes	33557.246	d03864	d00262	d04538	d04121	d04105	d00269	d00732	d00134	Yes
2012	70	Male	Blank	Blank	Medicare	42731	25000	2749-	Yes	No	33557.246	d00022	d03807	d00070	d00023	d00325	d00134	d00732	d00170	Yes
2012	70	Male	Not Hispanic or Latino	White Only	Medicare	4241-	25000	60000	Yes	No	33557.246	d00732	d00070	a53175	d00241	d03807	d00134	d00170	a54655	Yes
2012	85	Female	Blank	Blank	Medicare	42731	25000	4019-	Yes	No	50283.891	d03128	d00070	d03807	d00049	a53175	a52885	d07767	d00022	Yes
2012	81	Female	Blank	Blank	Medicare	4280-	25000	2449-	Yes	No	50283.891	d01021	d04851	d04370	d00262	d00132	d00197	d00134	d03821	Yes
2012	58	Male	Blank	Blank	Other	27800	25000	4019-	Yes	No	50283.891	d04105	d00170	d00413	d04113	d00699	d03807	d00497		Yes
2012	69	Female	Not Hispanic or Latino	White Only	Medicare	V679-	25000	2409-	Yes	No	30195.734	d03807	d04105	d00170	d00004	d00325	d00253	d00413		Yes
2012	82	Female	Blank	White Only	Medicare	5853-	25000	2724-	Yes	No	17909.049	d03821	d04105							Yes
2012	69	Male	Blank	Blank	Private insurance	5853-	25000	28521	Yes	No	17909.049	a52885	d04851							Yes
2012	71	Female	Not Hispanic or Latino	White Only	Medicare	41400	25000	4019-	Yes	Yes	29837.715	d03265	d03864	d03807	d04258	d00348	d03744	d00170	d00149	Yes
2012	55	Male	Not Hispanic or Latino	White Only	Private insurance	7820-	25000	V5889	Yes	No	29837.715	d00170	d00182	d03181	d00015					Yes
2012	56	Female	Not Hispanic or Latino	White Only	Self-pay	3004-	25060	3371-	Yes	No	26367.969	d00236	d00348	d00732						Yes
2012	64	Male	Not Hispanic or Latino	White Only	Medicare	78900	25000	78605	Yes	Yes	18557.668	d00168	d04374							Yes
2012	66	Male	Not Hispanic or Latino	White Only	Medicare	5849-	25000	4019-	Yes	No	18557.668	d00004	d00248							Yes
2012	83	Male	Not Hispanic or Latino	White Only	Unknown	4019-	25000	-9	Yes	No	17676.764	d00013	d00170							Yes
2012	51	Male	Not Hispanic or Latino	White Only	Unknown	49390	25000	4019-	Yes	No	17676.764	d04611	d03807	d00749						Yes
2012	56	Male	Blank	Blank	All sources of payment are blank	7831-	25000	-9	Yes	No	21027.594	d04749	d00880	d03830	d00134	d00168				Yes
2012	77	Male	Not Hispanic or Latino	Black/African American Only	Medicare	36253	25050	36203	Yes	No	20228.076									Yes
2012	71	Male	Not Hispanic or Latino	Black/African American Only	Medicare	36256	25050	36203	Yes	No	20228.076									Yes
2012	63	Male	Hispanic or Latino	White Only	Medicaid or CHIP	4619-	25000	7245-	Yes	No	16911.018	d00170	d01164	c00110						Yes
2012	50	Male	Not Hispanic or Latino	White Only	Private insurance	7099-	25000	2449-	Yes	No	21027.594	d04896								Yes
2012	50	Female	Not Hispanic or Latino	White Only	Private insurance	4019-	25000	V1043	Yes	No	16478.184	d00413	d03140	d00278	d00141	d00907	d00880	d03431	d00787	Yes
2012	49	Male	Not Hispanic or Latino	Black/African American Only	Private insurance	4019-	25000	2720-	Yes	No	7831.3804	d00732	d00004	d00045						Yes
2012	60	Female	Not Hispanic or Latino	White Only	Medicare	7245-	25000	V5889	Yes	No	15980.317	d05355								Yes
2012	29	Male	Blank	Blank	Private insurance	V0481	25000	4019-	Yes	No	12718.566	d00732	d03807	d00746	d00248	d01164				Yes
2012	72	Male	Not Hispanic or Latino	White Only	Medicare	4019-	25000	2724-	Yes	No	21027.594									Yes
2012	62	Male	Not Hispanic or Latino	White Only	Private insurance	V679-	25000	-9	Yes	No	21027.594	d00620								Yes
2012	70	Male	Not Hispanic or Latino	White Only	Medicare	4659-	25000	4019-	Yes	No	21027.594	d03847	d00746	d03821	d00022	d00248	d00181	d00210	d04099	Yes
2012	77	Male	Not Hispanic or Latino	Asian Only	Private insurance	5853-	25000	-9	Yes	No	11918.009									Yes
2012	83	Female	Blank	Blank	Medicare	3679-	25000	-9	Yes	No	10685.449									Yes
2012	81	Female	Not Hispanic or Latino	White Only	Medicare	36616	25000	37487	Yes	No	8868.6289	d01200	d00004	d04261	d00248	d03807	d03052			Yes
2012	85	Female	Not Hispanic or Latino	White Only	Medicare	7862-	25000	-9	Yes	No	19135.268									Yes
2012	76	Male	Not Hispanic or Latino	White Only	Medicare	5939-	25060	3572-	Yes	No	9647.5879									Yes
2012	82	Male	Not Hispanic or Latino	White Only	Medicare	5939-	25060	3572-	Yes	No	9647.5879									Yes
2012	64	Female	Not Hispanic or Latino	Black/African American Only	Medicare	5939-	25040	58381	Yes	No	9647.5879									Yes
2012	59	Male	Not Hispanic or Latino	Black/African American Only	Medicare	4011-	25060	3572-	Yes	No	9647.5879									Yes
2012	19	Male	Not Hispanic or Latino	White Only	Private insurance	4019-	25060	3572-	Yes	No	9647.5879									Yes
2012	81	Male	Not Hispanic or Latino	White Only	Medicare	5859-	25000	2724-	Yes	No	9647.5879									Yes
2012	69	Male	Not Hispanic or Latino	White Only	Private insurance	4019-	25000	60000	Yes	No	51719.746	d03847	d04442	d00178	d03864	d03807	d00170			Yes
2012	64	Female	Not Hispanic or Latino	White Only	Private insurance	2720-	25000	4019-	Yes	No	51719.746	d00170	d05896	d00746	d04442	d04113				Yes
2012	71	Male	Not Hispanic or Latino	White Only	Medicaid or CHIP	4019-	25000	2724-	Yes	No	51719.746	d04113	d00134	d00253						Yes
2012	53	Female	Not Hispanic or Latino	Black/African American Only	Private insurance	6822-	25000	2722-	Yes	No	51719.746	d04500	d03266	d04105	d04011	d00910	d03110			Yes
2012	57	Female	Blank	Black/African American Only	Private insurance	3829-	25000	4011-	Yes	No	51719.746	d06720	d00048	d04851	d00170	d03140	d03821			Yes
2012	59	Female	Not Hispanic or Latino	Black/African American Only	Medicare	V4589	25000	53081	Yes	No	35238.316	d00262	d00325	d00013	d00253	d03182	d04102	d04532	d00125	Yes
2012	79	Male	Blank	Blank	Medicare	V720-	25000	-9	Yes	No	11226.136									Yes
2012	82	Female	Blank	Blank	Medicare	41400	25000	-9	Yes	Yes	33557.246	d04851	d03828	d00732	d03847	d03140	d00170	d00321	d03866	Yes
2012	69	Female	Not Hispanic or Latino	Asian Only	Medicare	2859-	25000	-9	Yes	No	4137.4502	d04442	a50770	d04703	d00732	d00280				Yes
2012	44	Male	Blank	White Only	Private insurance	2724-	25000	1101-	Yes	No	16754.096	a52885	d04105	d01164						Yes
2012	62	Male	Not Hispanic or Latino	White Only	Private insurance	8860-	25000	-9	Yes	No	28429.656									Yes
2012	55	Female	Not Hispanic or Latino	Blank	Self-pay	52460	25000	-9	Yes	No	28429.656	d03864								Yes
2012	59	Female	Not Hispanic or Latino	Black/African American Only	Medicare	7822-	25000	78057	Yes	Yes	28429.656	a52885								Yes
2012	70	Female	Not Hispanic or Latino	White Only	Medicare	4011-	25000	2722-	Yes	No	28429.656	d03744	d00278	d04695	d04037	d00325	d03807	d00806		Yes
2012	68	Male	Not Hispanic or Latino	White Only	Medicare	32723	25032	70219	Yes	No	7437.3564									Yes
2012	58	Male	Not Hispanic or Latino	White Only	Private insurance	4010-	25000	2722-	Yes	No	7437.3564	c00220	d03807	d00246	d00253	d00732	d00280			Yes
2012	50	Male	Not Hispanic or Latino	White Only	Private insurance	25032	7242-	8920-	Yes	No	7437.3564	d00248	d03428							Yes
2012	60	Female	Blank	Blank	Medicare	4011-	25000	2724-	Yes	No	28429.656	d00168	d05355	d04499	d00181	d04215	d05421	d00004	d00182	Yes
2012	66	Male	Blank	Blank	Private insurance	78720	25000	4011-	Yes	No	28429.656	d04851	d00732	d00726	d03826	d03807	d03864	d00848	d00021	Yes
2012	76	Male	Not Hispanic or Latino	White Only	Medicare	49121	25000	78079	Yes	No	28429.656	d04611	d05896	d03128	d00002	d00352	d00142	d01021	d04851	Yes
2012	80	Male	Not Hispanic or Latino	Black/African American Only	Private insurance	4019-	25000	71590	Yes	No	29309.953	d03423								Yes
2012	54	Male	Blank	White Only	Private insurance	4019-	25000	2724-	Yes	No	29309.953	d05436	d00236	d04695	d03847	d04442	d04105	a56345	d00170	Yes
2012	64	Female	Not Hispanic or Latino	White Only	Private insurance	V720-	25000	-9	Yes	No	20228.076									Yes
2012	75	Female	Not Hispanic or Latino	White Only	Medicare	V802-	25000	V7283	Yes	No	20228.076									Yes
2012	83	Female	Not Hispanic or Latino	White Only	Medicare	36616	25000	36204	Yes	No	20228.076	d04500	d05633							Yes
2012	72	Female	Not Hispanic or Latino	White Only	Medicare	36616	25050	-9	Yes	No	20228.076	d04500	d05633	d03221						Yes
2012	78	Male	Not Hispanic or Latino	White Only	Unknown	41400	25000	4019-	Yes	Yes	20391.334	d00321	d00170	d04697	d00299	d04538	d04258	a56345	d00070	Yes
2012	54	Male	Not Hispanic or Latino	Asian Only	Private insurance	27503	25000	5272-	Yes	No	10919.2	d01288	d01294	d03128	d05048					Yes
2012	71	Female	Hispanic or Latino	White Only	Private insurance	5920-	25000	2724-	Yes	Yes	26405.82	d03807	d04851							Yes
2012	69	Female	Not Hispanic or Latino	Black/African American Only	Medicare	71941	25060	3572-	Yes	Yes	25712.969	d03431	d00348	d04332	d00325	d04258	d00653	d00051	d00732	Yes
2012	59	Male	Not Hispanic or Latino	White Only	Medicare	4019-	25000	-9	Yes	No	28429.656	d00732	d00348	d00345	d00558					Yes
2012	48	Female	Not Hispanic or Latino	White Only	Private insurance	V700-	25000	4019-	Yes	No	28429.656	d00732	d00325	d03847	d04538	d04697				Yes
2012	48	Male	Not Hispanic or Latino	White Only	Private insurance	9194-	25000	4019-	Yes	No	28429.656									Yes
2012	63	Female	Not Hispanic or Latino	Black/African American Only	Self-pay	4010-	25000	2724-	Yes	No	28429.656	d00013	d00253	d00280	d00246	d00170				Yes
2012	76	Female	Not Hispanic or Latino	White Only	Private insurance	4019-	25080	-9	Yes	No	19614.936									Yes
2012	81	Male	Not Hispanic or Latino	White Only	Private insurance	36250	25000	37921	Yes	No	18972.576									Yes
2012	69	Male	Not Hispanic or Latino	Black/African American Only	Medicare	3659-	25050	36201	Yes	No	18972.576	d04017	d05283							Yes
2012	68	Male	Not Hispanic or Latino	White Only	Medicare	V990-	25000	3689-	Yes	No	18972.576									Yes
2012	78	Male	Not Hispanic or Latino	White Only	Medicare	36500	25000	37921	Yes	No	18972.576									Yes
2012	61	Female	Not Hispanic or Latino	Black/African American Only	Medicare	36522	25050	36203	Yes	No	18972.576	d04292	d04754	a11166	d04048					Yes
2012	62	Female	Not Hispanic or Latino	Black/African American Only	All sources of payment are blank	6829-	25000	-9	Yes	No	12246.439	d00124	d03847	d03827	d03864	d00278	d03266	d03807	d05896	Yes
2012	67	Male	Not Hispanic or Latino	White Only	Unknown	60490	25000	2724-	Yes	No	12246.439	d06662	d00170	d04105	d03847	d04258	d05355	d00070	d04697	Yes
2012	64	Female	Not Hispanic or Latino	White Only	Unknown	71941	25000	-9	Yes	No	12246.439	d04105	d04332	d00197	d00593	d00262	d00262	d00278	d04283	Yes
2012	67	Female	Not Hispanic or Latino	White Only	Medicare	V700-	25000	6961-	Yes	No	12246.439	d04835	a07002	d01288	d03182	d00246	d00275	d03807	d00060	Yes
2012	63	Female	Hispanic or Latino	White Only	Private insurance	1121-	25000	-9	Yes	No	26405.82	d00071	d04801	a11703	d00373	d05355	d05896	d00044	d00134	Yes
2012	64	Female	Not Hispanic or Latino	White Only	Medicare	1749-	25000	-9	Yes	No	8581.1436									Yes
2012	72	Female	Not Hispanic or Latino	Black/African American Only	Medicare	40390	25000	7140-	Yes	No	15333.093	d00150	d00023	d00070						Yes
2012	76	Male	Blank	Blank	Medicare	490--	25002	4241-	Yes	No	28429.656	d03428	d01164	d01164	a54555	c00039				Yes
2012	72	Male	Hispanic or Latino	White Only	Unknown	4011-	25000	2724-	Yes	No	28429.656	d00023	d00179	d03821	d04121	d04105	d03807	d04267	d00051	Yes
2012	58	Female	Blank	Blank	Unknown	2720-	25000	7821-	Yes	No	25637.17	d04851	d04749	d00262	d00593					Yes
2012	44	Male	Blank	Blank	Unknown	6829-	25000	-9	Yes	No	25637.17	d04538	d06720	d00124	d04105	d03821	d04286			Yes
2012	79	Female	Blank	Blank	Medicare	4011-	25002	V6751	Yes	No	28429.656									Yes
2012	85	Male	Not Hispanic or Latino	White Only	Unknown	41400	25000	4019-	Yes	Yes	28429.656	d04283	d04258	d03847	d04851	d01031	d00732	d04121		Yes
2012	55	Female	Not Hispanic or Latino	Black/African American Only	Unknown	4019-	25000	2720-	Yes	No	28429.656	d00246	d05896	d00732	d03052	d03807	d00134	d00749	d00048	Yes
2012	52	Female	Not Hispanic or Latino	Black/African American Only	Unknown	4019-	25000	5839-	Yes	No	28429.656	d00044	d00262	d00016	d00070	d00689	d00365			Yes
2012	75	Female	Not Hispanic or Latino	Black/African American Only	Medicare	78079	25000	4019-	Yes	No	27364.172	d04141	d03050	d05436	d00246	d04258	d04105	d00134	d03807	Yes
2012	77	Female	Blank	White Only	Medicare	7812	25000	2722-	Yes	No	29309.953	d04697	d04851							Yes
2012	70	Female	Not Hispanic or Latino	White Only	Medicare	78650	25000	28989	Yes	No	29261.682	d00045	d00253	d00732	d00170					Yes
2012	65	Female	Not Hispanic or Latino	White Only	Medicare	V700-	25000	4019-	Yes	No	29261.682	d00658	d00746	d00181	d00070	d00278	d00910	d04283	d04364	Yes
2012	45	Male	Hispanic or Latino	White Only	Private insurance	73027	25000	-9	Yes	Yes	15046.267	d05487	d05537							Yes
2012	62	Female	Not Hispanic or Latino	White Only	Medicare	27800	25002	-9	Yes	No	29309.953	d00246	d06720	d00192	d00345	d04294	d00134	d00170	d04514	Yes
2012	53	Male	Blank	White Only	Private insurance	8469-	25000	-9	Yes	No	29309.953	d00348	d04322	d05355	d00497	d00241	d03807	d05702	d04514	Yes
2012	61	Male	Blank	White Only	Private insurance	4019-	25000	2724-	Yes	No	29309.953	d04322	d03807	d04105	a11354	d00497				Yes
2012	66	Male	Blank	White Only	Medicare	4019-	25000	496--	Yes	No	29309.953	d04258	d00134	d00732	d00141	d00170	d03140	d04851	d03807	Yes
2012	59	Male	Hispanic or Latino	White Only	Private insurance	4019-	25000	2720-	Yes	No	16215.224	d03807	d00248	d00732	d00746					Yes
2012	76	Female	Blank	Blank	Medicare	4011-	25000	311--	Yes	No	29309.953									Yes
2012	86	Male	Blank	Blank	Medicare	41400	25000	5859-	Yes	Yes	29309.953	d00022								Yes
2012	79	Male	Blank	White Only	Medicare	4019-	25000	4379-	Yes	No	19677.748	d00689	d03807	d00070	d00132	d05265	d00253	d00170		Yes
2012	83	Female	Not Hispanic or Latino	White Only	Medicare	4011-	25000	1749-	Yes	No	19677.748	d00689	d00246	d03821						Yes
2012	75	Female	Blank	Black/African American Only	Unknown	4019-	25000	72982	Yes	No	19677.748	d04105	d04113	d03052	d00689	d03807	d00170			Yes
2012	81	Male	Blank	White Only	All sources of payment are blank	41400	25000	3960-	Yes	Yes	19677.748	d03140	d04797	d00170	d00746	d00013	d00134	d03807		Yes
2012	81	Male	Blank	White Only	All sources of payment are blank	4019-	25000	27800	Yes	No	19677.748	d00746	d00070	d03821	d00231	d00170	d00386			Yes
2012	92	Female	Blank	Blank	Medicare	4019-	25000	2724-	Yes	No	20391.334									Yes
2012	57	Female	Blank	Black/African American Only	Unknown	4019-	25000	4254-	Yes	No	20391.334									Yes
2012	59	Female	Not Hispanic or Latino	White Only	Medicare	2165-	25000	4011-	Yes	No	38788.848	d04105	d00170	d00880	d03128	d00134	d03807	a11615	d04380	Yes
2012	69	Male	Not Hispanic or Latino	Blank	Medicare	6829-	25000	4019-	Yes	No	26405.82	d00011	d03041	d00124	d00022	d00210	d01294	d04703	d00134	Yes
2012	74	Male	Hispanic or Latino	White Only	Private insurance	41400	25000	4019-	Yes	Yes	37629.664	d00170	d03807	d04851	d00497	d00732	d00134			Yes
2012	85	Male	Blank	White Only	Medicare	49121	25000	-9	Yes	No	37629.664	d04538								Yes
2012	73	Female	Blank	Blank	Medicare	43491	25000	3004-	Yes	No	12775.53	d04332								Yes
2012	77	Male	Not Hispanic or Latino	White Only	Medicare	2810-	25000	185--	Yes	No	36275.742	d00143								Yes
2012	76	Female	Blank	Blank	Private insurance	V679-	25000	496--	Yes	No	36275.742	d03849	d00170	d03182	d07458	d00134	d03140	d00746	d00021	Yes
2012	32	Male	Blank	Blank	Private insurance	7295-	25000	4019-	Yes	No	36275.742	d00262	d00732							Yes
2012	59	Female	Not Hispanic or Latino	White Only	Private insurance	72252	25060	3572-	Yes	No	7542.2197									Yes
2012	70	Female	Not Hispanic or Latino	White Only	Medicare	37515	25000	-9	Yes	No	7137.2437	d04836	c00169							Yes
2012	85	Male	Not Hispanic or Latino	White Only	Medicare	3674-	25000	-9	Yes	No	24129.775	d00210	d00262	d00070	d03847	d00022	d00246			Yes
2012	51	Male	Hispanic or Latino	White Only	Self-pay	37749	25050	36201	Yes	No	24129.775	d04258	d07709	d04364						Yes
2012	76	Female	Not Hispanic or Latino	White Only	Medicare	72885	25060	3572-	Yes	No	1349.941	d03182	d04102	d00325	d00015					Yes
2012	66	Male	Blank	White Only	Medicare	2572-	25000	2689-	Yes	No	20526.057	c00100								Yes
2012	73	Female	Blank	Blank	All sources of payment are blank	4019-	25000	-9	Yes	No	16821.756	d03807	d00241	d03050	d00253	d04851	a50770	d00021	d00689	Yes
2012	66	Male	Not Hispanic or Latino	White Only	Medicare	4019-	25000	2720-	Yes	No	21002.588	d03428	d03807	d00134	d04258	d04442	d00253	d00746	d04113	Yes
2012	55	Male	Hispanic or Latino	Blank	Private insurance	4019-	25000	-9	Yes	No	21002.588	d00732	d00134	d04697	d04538					Yes
2012	91	Female	Not Hispanic or Latino	White Only	Other	V700-	25000	4019-	Yes	No	17147.686	d00732	d00689	d00253	d00248	d03183	d00170	d03849	d03129	Yes
2012	74	Male	Blank	White Only	Medicare	4019-	25000	2724-	Yes	No	21002.588	d00563	d00149	d04105	d00732	d00325	d05635	d00170		Yes
2012	41	Female	Blank	White Only	Medicaid or CHIP	27800	25000	2724-	Yes	No	21002.588	d00732	d04851	d00248	d03847	d03807	d03157			Yes
2012	83	Female	Not Hispanic or Latino	White Only	Private insurance	71945	25000	28989	Yes	No	21002.588	d00170	a50770	d04332	a52885	d00262	d04538	d00070	d03140	Yes
2012	70	Female	Not Hispanic or Latino	White Only	Medicare	78650	25000	2728-	Yes	No	21002.588	d03182	d00246	d00732	d03807	d00325	d03157	d00746	d00134	Yes
2012	63	Female	Not Hispanic or Latino	White Only	Medicare	78060	25000	4019-	Yes	No	9414.1885	a10313	d00689	d00170	d00004	a56345	d00192	d04283	d00732	Yes
2012	74	Female	Not Hispanic or Latino	White Only	Medicare	78052	25000	4019-	Yes	No	9414.1885	d04801	d05896	d00170	d05048	d03137	d04380	d04523	d00497	Yes
2012	83	Female	Blank	Blank	Medicare	3331-	25000	71597	Yes	No	16425.582	d00170	d00352	d00045	a54655	d04851	d00022	d00278	d00210	Yes
2012	77	Female	Blank	Blank	Medicare	7242-	25000	42731	Yes	No	16425.582	d04105	d00070	d00246	d04538	d00653	d03828	d04025	d00746	Yes
2012	73	Female	Blank	Blank	Medicare	27800	25060	41400	Yes	Yes	17552.383	d03847								Yes
2012	80	Male	Not Hispanic or Latino	White Only	Medicare	37400	25050	36201	Yes	No	5773.0093	d04258	d00170	d00134	d00732	d00321	d04105	d00386	d00037	Yes
2012	44	Female	Not Hispanic or Latino	White Only	Medicare	4019-	25000	7910-	Yes	No	8015.4551	d04538	d03807	d00325	d00170	d00732	d04819	d00168		Yes
2012	73	Male	Blank	Blank	Private insurance	4019-	25000	53081	Yes	No	8648.9131	d00732	d04121	d00325	d03807	d00004	d00170	d00689		Yes
2012	65	Male	Not Hispanic or Latino	Black/African American Only	Medicare	32723	25000	4019-	Yes	No	9121.9004									Yes
2012	47	Female	Not Hispanic or Latino	White Only	Unknown	4659-	25000	30002	Yes	No	8697.876	d04332	d03833	d00963	d00253	d00732	d03807	d03140	d00749	Yes
2012	68	Male	Hispanic or Latino	White Only	Medicare	4619-	25000	49390	Yes	No	8697.876	d00769	d00091	d00097	d04279	d00246	d00732	d03807	d00142	Yes
2012	57	Male	Not Hispanic or Latino	White Only	Private insurance	7020-	25000	2749-	Yes	No	8697.876	d00558	d04442	d00023	d00088	d00280	d03807	d00236		Yes
2012	67	Female	Not Hispanic or Latino	Black/African American Only	Medicare	4019-	25000	V8801	Yes	No	8697.876	d00089	d04066	d03821	d04851	d04283	d03807	d00253	d03428	Yes
2012	44	Female	Not Hispanic or Latino	White Only	Private insurance	4739-	25000	78703	Yes	No	6911.2397	d00262	d00910	d04538	d00963	d00037				Yes
2012	86	Female	Not Hispanic or Latino	White Only	Medicare	49390	25000	42731	Yes	No	11072.387									Yes
2012	54	Female	Not Hispanic or Latino	White Only	Private insurance	4019-	25000	3540-	Yes	No	11072.387									Yes
2012	68	Male	Not Hispanic or Latino	White Only	Medicare	4019-	25000	2689-	Yes	No	11072.387									Yes
2012	74	Male	Not Hispanic or Latino	White Only	Medicare	41400	25000	4019-	Yes	Yes	12288.607									Yes
2012	43	Male	Not Hispanic or Latino	White Only	Unknown	V700-	25002	2724-	Yes	No	9970.4727									Yes
2012	81	Male	Not Hispanic or Latino	White Only	Medicare	7899-	25000	2724-	Yes	No	4040.668	d00022	d00345	d00070	d00732	d03807	d00348	d00325	d00134	Yes
2012	47	Female	Blank	Blank	All sources of payment are blank	27800	25000	4019-	Yes	No	21027.594	d03428	d07467	d04332	d03826	d00910	d00848	d03052	d03182	Yes
2012	72	Female	Not Hispanic or Latino	White Only	Medicare	4011-	25000	30000	Yes	No	18955.586	d00278	d04258	d00032	d00689	d00413	d00321	d00413		Yes
2012	62	Male	Not Hispanic or Latino	White Only	Unknown	4011-	25000	2572-	Yes	No	18955.586	d03826	d00732	d00253	d00558	d00004	d03266	d04293	d04532	Yes
2012	61	Female	Not Hispanic or Latino	White Only	Private insurance	4011-	25000	2449-	Yes	No	18955.586	d00278	d00395	d03266	d03157	d07467	d03807	d00150		Yes
2012	59	Male	Not Hispanic or Latino	White Only	Medicare	700--	25000	-9	Yes	No	16928.654									Yes
2012	74	Male	Not Hispanic or Latino	White Only	Medicare	41400	25000	4019-	Yes	Yes	16730.752									Yes
2012	74	Male	Not Hispanic or Latino	White Only	Medicare	41400	25000	496--	Yes	Yes	16730.752	d00732	d04258	d00653	d03182					Yes
2012	88	Female	Not Hispanic or Latino	White Only	Medicare	30002	25000	78791	Yes	No	16730.752	d00149	d00262	d04105	d00350	d00325	d00689	d05422	d04878	Yes
2012	73	Female	Not Hispanic or Latino	White Only	Medicare	4019-	25000	73300	Yes	No	16730.752	d04703	d03849	d00278	d03137	d00325				Yes
2012	66	Female	Blank	Asian Only	Medicare	4019-	25000	71690	Yes	No	16730.752	d03829	d04380							Yes
2012	88	Male	Not Hispanic or Latino	White Only	Medicare	4580-	25000	4011-	Yes	No	21027.594	d00170	d00726	d00070	d00246	d03821	d04538	d03428	d00134	Yes
2012	87	Male	Not Hispanic or Latino	White Only	Medicare	4011-	25000	41401	Yes	Yes	21027.594	d00246	d00134	d04399	d00746					Yes
2012	77	Female	Not Hispanic or Latino	White Only	Medicare	4011-	25000	2722-	Yes	No	21027.594	d00170	d03265	a10464	d03140	d04420	d00246	d03807	d00314	Yes
2012	67	Female	Not Hispanic or Latino	White Only	Medicare	78899	25000	27800	Yes	No	20888.176	d00146	d00541	d00337	d01288					Yes
2012	84	Male	Not Hispanic or Latino	White Only	Medicare	7350-	25000	-9	Yes	No	19420.775	d00023	d04105	d03864	d06720	d00170	a50770	d03140		Yes
2012	82	Female	Not Hispanic or Latino	White Only	Medicare	V531-	25000	-9	Yes	No	13023.833	d07298	d05633	d00019	d06507	d00497	d00241	d03807	d04532	Yes
2012	83	Female	Not Hispanic or Latino	White Only	Medicare	37515	25000	37152	Yes	No	13023.833	a10664	d00168	d00170	d00184	d04851	d00070	d00253	d00345	Yes
2012	65	Female	Not Hispanic or Latino	White Only	Private insurance	V431-	25000	-9	Yes	No	13023.833	d07298	d00084	d00273	d05518	d05896	d00732	d03182	d00278	Yes
2012	72	Female	Not Hispanic or Latino	White Only	Private insurance	V720-	25000	V431-	Yes	No	13023.833	d00170	d04418	d00253	d00732	d03807	d03140	d00689		Yes
2012	59	Male	Not Hispanic or Latino	White Only	Private insurance	41400	25000	-9	Yes	Yes	4879.0269	d00170	d00497	d04538	d04105	d03428	d04697	d04258	d00732	Yes
2012	61	Male	Not Hispanic or Latino	White Only	Unknown	3559-	25060	3572-	Yes	No	6674.9702	d03182	d00728	d00170	d04258	d00181	d03181	d00134	d04121	Yes
2012	74	Male	Not Hispanic or Latino	White Only	Medicare	73300	25000	-9	Yes	No	19135.268	d00170	a50770	d01288	d04284	d00253	d00016	d04532	d03807	Yes
2012	76	Male	Blank	Blank	Medicare	5853-	25000	32723	Yes	No	5706.5479	d04258	d03189	d00022	d00246	d00278	d00373	d00299	d07660	Yes
2012	73	Male	Not Hispanic or Latino	White Only	Medicare	3829-	25000	4019-	Yes	No	17165.418	d00088	d05529	d04851						Yes
2012	83	Male	Not Hispanic or Latino	White Only	Medicare	7821-	25000	-9	Yes	No	17593.756	d00907	c00110							Yes
2012	64	Male	Blank	Blank	Private insurance	6019-	25000	2720-	Yes	No	17593.756	d00011	d00049	d00015						Yes
2012	71	Female	Blank	Blank	Medicare	20970	25000	-9	Yes	No	7042.5264	d00787	d00787							Yes
2012	55	Female	Not Hispanic or Latino	White Only	Private insurance	6960-	25000	-9	Yes	No	11643.031	d03807	d00212							Yes
2012	77	Male	Blank	Blank	Medicare	34590	25000	2724-	Yes	No	17593.756	d04442	d00023	d00170	d00143	d03807	d00365	d00746	d05348	Yes
2012	86	Male	Not Hispanic or Latino	Asian Only	Medicare	2390-	25000	4019-	Yes	No	10543.504	d01164	d00022	d00023	d00746	d00248	d00732	d03807	d05896	Yes
2012	43	Male	Blank	Blank	Private insurance	4919-	25000	2720-	Yes	No	4055.1938	d00796	d00749	d04538	d03807	d04851	d03340	a11730		Yes
2012	73	Male	Hispanic or Latino	Blank	Private insurance	60784	25000	-9	Yes	No	2142.8325									Yes
2012	78	Female	Blank	Blank	Medicaid or CHIP	36218	25000	V431-	Yes	No	9996.3164									Yes
2012	59	Male	Blank	Blank	Private insurance	36281	25050	36204	Yes	No	9996.3164									Yes
2012	59	Male	Hispanic or Latino	Blank	Medicare	42731	25000	4019-	Yes	No	3655.8716	d00022	d00049	d00732	d00497	d03826	d00746	d00021	d03807	Yes
2012	71	Female	Blank	Blank	Medicare	2449-	25000	4019-	Yes	No	9946.5029	d03182	d00278							Yes
2012	71	Male	Blank	Blank	Unknown	7291-	25000	7823-	Yes	No	4967.6494	d00963	d03431	d00049	d00262	d04697	d05529	d00070		Yes
2012	65	Female	Blank	Blank	Unknown	4019-	25042	-9	Yes	No	4967.6494	d00132	d00044	d00134	d03821	d03807	d04697	d05436		Yes
2012	81	Female	Blank	Blank	Unknown	V700-	25000	27800	Yes	No	4967.6494	d03807	d05896	d00732	d00746	d00328	d00425	d00236	d00168	Yes
2012	63	Male	Not Hispanic or Latino	White Only	Medicare	4279-	25000	4019-	Yes	No	4865.3252	d00280	a54655	d03807	d04332	d00070	d04538	d03182	d03847	Yes
2012	45	Female	Blank	Black/African American Only	Medicaid or CHIP	7242-	25000	27800	Yes	No	7610.2485									Yes
2012	58	Female	Not Hispanic or Latino	White Only	Private insurance	7291-	25000	496--	Yes	No	9032.0195	d05508	d05355	d00963	d00963	d03826	d00329	d00384	d04286	Yes
2012	53	Female	Not Hispanic or Latino	White Only	Private insurance	7291-	25000	4019-	Yes	No	9032.0195	d06842	d03182	d04102						Yes
2012	63	Male	Not Hispanic or Latino	White Only	Private insurance	4019-	25000	60784	Yes	No	8781.9346	d06905	d03744	d03807	d04299					Yes
2012	58	Male	Not Hispanic or Latino	White Only	Private insurance	4019-	25000	2724-	Yes	No	8416.0205	d00004	d00253	d03807	d00321					Yes
2012	89	Male	Not Hispanic or Latino	White Only	Medicare	4019-	25000	2724-	Yes	No	8416.0205	d00325	d04829	d05508	d03428	d00746	d00384	d03140	d04215	Yes
2012	62	Male	Not Hispanic or Latino	Black/African American Only	Private insurance	7873-	25000	4019-	Yes	No	16617.398	d07725	d04105	d00248	d05896					Yes
2012	68	Male	Blank	Blank	Medicare	5770-	25000	4019-	Yes	No	19856.621	d00732	a54655	d00070	d00377	c00220	d04514	d04057	d00170	Yes
2012	56	Female	Not Hispanic or Latino	White Only	Medicare	41400	25000	25060	Yes	Yes	5603.0571	d04442	d03864	d00146	d00963	d00070	d00907	d00653	d00345	Yes
2012	71	Male	Not Hispanic or Latino	White Only	Medicare	4019-	25000	-9	Yes	No	5603.0571	d03864	d03807	d03266						Yes
2012	70	Female	Not Hispanic or Latino	Black/African American Only	Medicare	4019-	25000	490--	Yes	No	6117.4688									Yes
2012	62	Female	Not Hispanic or Latino	Black/African American Only	Private insurance	4011-	25000	92410	Yes	No	6117.4688									Yes
2012	49	Female	Not Hispanic or Latino	Black/African American Only	Medicare	4019-	25000	78609	Yes	No	16052.092	d01293	d03428	d00089	d00170	d04395	a52885	d03847	d00746	Yes
2012	63	Male	Not Hispanic or Latino	White Only	Medicare	9114-	25000	4019-	Yes	No	16052.092	d00179	d03807	d00732	d04893	d00497	d00170	d03847	d03864	Yes
2012	69	Female	Not Hispanic or Latino	White Only	Medicare	78650	25000	2724-	Yes	No	16052.092	d00746	d03807	d04066	d00325	d03864	d03826			Yes
2012	72	Male	Not Hispanic or Latino	White Only	Medicare	7802-	25000	4241-	Yes	No	16052.092	d03826	d00070	d05348	d00022	d04754	d03864	a54655	d00497	Yes
2012	69	Male	Not Hispanic or Latino	Black/African American Only	Medicare	41400	25000	7851-	Yes	Yes	16052.092	d03075	d03128	d00371	d00248	a54655	d00170	d00070	d04896	Yes
2012	78	Female	Not Hispanic or Latino	White Only	Medicare	4011-	25040	2720-	Yes	No	7646.0298	d00091	a57024	d00746	d03128	a56345	d00149	d00732	d00253	Yes
2012	81	Male	Not Hispanic or Latino	White Only	Medicare	2449-	25000	490--	Yes	No	15667.534	d04611	d03205	d00170	d04068	d04380	a52885	d04283	d03182	Yes
2012	54	Male	Not Hispanic or Latino	Black/African American Only	Private insurance	4011-	25000	4553-	Yes	No	15667.534	d00689	d00170	d04801	d00732	d00314				Yes
2012	55	Male	Not Hispanic or Latino	White Only	Private insurance	4130-	25000	7242-	Yes	Yes	15667.534	d00960	d00308	d00963	d03160	d00746	d04258	d03864	d00134	Yes
2012	43	Male	Not Hispanic or Latino	White Only	Unknown	30401	25002	-9	Yes	No	11704.064	d00732	d04839	d04819						Yes
2012	68	Male	Not Hispanic or Latino	Black/African American Only	Medicare	4011-	25000	2724-	Yes	No	14051.143	d00248	d00170	d00732	d00134	d00321	d03807	d04258	d00269	Yes
2012	71	Female	Not Hispanic or Latino	Black/African American Only	Medicare	4011-	25000	2724-	Yes	No	14051.143	d05896	d00048	d00044	d00135	d03428	d05348	d00146	d03807	Yes
2012	71	Female	Not Hispanic or Latino	Black/African American Only	Medicare	4011-	25000	2724-	Yes	No	14051.143	d03807	d00746	d04878	d05508	d00134	d00907			Yes
2012	81	Female	Not Hispanic or Latino	Black/African American Only	Medicare	4011-	25000	2724-	Yes	No	14051.143	d01164	d00293	d00059	d04258	d04899	d04697	d04824	d00746	Yes
2012	76	Female	Not Hispanic or Latino	Black/African American Only	Medicare	4011-	25000	30000	Yes	No	14051.143	d01164	d00728	d03052	d03807	d03182	d00149	d03826	d00746	Yes
2012	76	Female	Not Hispanic or Latino	Black/African American Only	Medicare	4011-	25000	3540-	Yes	No	14051.143	d00689	d04442	d04105	d00859	d00293	d03830			Yes
2012	71	Female	Not Hispanic or Latino	Black/African American Only	Private insurance	4011-	25000	-9	Yes	No	14051.143	d05635	d00260	d00365	d00134	d00132	d00689	a54655	d04532	Yes
2012	48	Male	Not Hispanic or Latino	White Only	Private insurance	V700-	25002	4019-	Yes	No	5020.9502	d00704	d00170	d04284	d04893	d00497	d00314	d03050	d05436	Yes
2012	41	Female	Not Hispanic or Latino	Black/African American Only	Private insurance	64803	25070	4599-	Yes	No	12610.53	d00253	d00016	d00689	d04538	d04697	d03807	a10988	d04726	Yes
2012	27	Female	Not Hispanic or Latino	White Only	Private insurance	64803	25000	64683	Yes	No	12610.53									Yes
2012	76	Female	Not Hispanic or Latino	White Only	Medicare	41400	25000	-9	Yes	Yes	6343.5293									Yes
2012	59	Female	Blank	Blank	Medicare	3619-	25050	36202	Yes	No	16468.273									Yes
2012	59	Male	Blank	Blank	Private insurance	37923	25000	-9	Yes	No	16468.273									Yes
2012	66	Male	Blank	Blank	Medicare	36650	25000	-9	Yes	No	13371.739									Yes
2012	79	Female	Blank	Blank	Medicare	41400	25000	7804-	Yes	Yes	19693.045									Yes
2012	64	Female	Not Hispanic or Latino	White Only	Medicare	7020-	25000	7099-	Yes	No	14858.996	a53940	d00405	d03129	d00246	d03807	d04442	d00242	d00032	Yes
2012	60	Male	Not Hispanic or Latino	White Only	Private insurance	78093	25000	4599-	Yes	No	6402.6133	d04099	a11447							Yes
2012	34	Female	Not Hispanic or Latino	White Only	Private insurance	311--	25000	29680	Yes	No	6402.6133									Yes
2012	59	Female	Blank	Blank	Private insurance	4019-	25000	V1389	Yes	No	9429.459	d03807	d07668	d07767						Yes
2012	78	Male	Blank	Black/African American Only	Medicare	4019-	25000	4280-	Yes	No	1277.7872	d00732	d00246	d04258	a54655	d04105	a52885	d04514	d03847	Yes
2012	53	Female	Blank	Blank	All sources of payment are blank	1535-	25000	78079	Yes	No	7366.8374	d00350	d00212							Yes
2012	73	Female	Blank	Blank	All sources of payment are blank	1749-	25000	4019-	Yes	No	7366.8374	d04156								Yes
2012	81	Female	Blank	Blank	Medicare	20510	25000	5859-	Yes	No	7366.8374	d07057								Yes
2012	53	Female	Blank	Blank	Private insurance	7295-	25060	3572-	Yes	No	9478.6904	d04113	d03807	d07467	d00746	d05355	d05508	d04749	d04785	Yes
2012	69	Female	Not Hispanic or Latino	Black/African American Only	Medicare	32723	25000	-9	Yes	No	2334.5349									Yes
2012	74	Male	Not Hispanic or Latino	White Only	All sources of payment are blank	7881-	25000	-9	Yes	No	9986.3535	d00011	d03807	d00146	d00182	d00134				Yes
2012	49	Male	Not Hispanic or Latino	White Only	Private insurance	49390	25000	2724-	Yes	No	4593.3096	d00746	d00732	d03807	d00246	d00170				Yes
2012	62	Female	Not Hispanic or Latino	White Only	Private insurance	462--	25000	2724-	Yes	No	4593.3096	d00253	a54655	d03826	d03182	d04113	d00497	a50770	d03140	Yes
2012	58	Female	Not Hispanic or Latino	White Only	Self-pay	3569-	25000	-9	Yes	No	11161.199									Yes
2012	49	Female	Not Hispanic or Latino	White Only	Private insurance	2449-	25000	-9	Yes	No	10573.812	d00278								Yes
2012	59	Female	Not Hispanic or Latino	White Only	Private insurance	7140-	25000	4019-	Yes	No	12417.078	d00241	d00024	d00329	d03075	d00960	d00168			Yes
2012	55	Male	Not Hispanic or Latino	White Only	Private insurance	7200-	25000	71946	Yes	No	12417.078	d03807								Yes
2012	75	Male	Not Hispanic or Latino	Blank	Private insurance	2512-	25000	V6759	Yes	No	7323.6836	d04510	d00022	d03206	d00231	d04538	d00134	d04286	d04040	Yes
2012	73	Male	Not Hispanic or Latino	Blank	Medicare	496--	25000	V6759	Yes	No	7323.6836	d04121	d04829	d04283	d00070	d03864	d00278	d00345	d00749	Yes
2012	86	Male	Not Hispanic or Latino	White Only	Private insurance	2720-	25050	4019-	Yes	No	6614.083	d01164								Yes
2012	56	Male	Not Hispanic or Latino	White Only	Private insurance	V7284	25000	-9	Yes	No	6614.083									Yes
2012	67	Male	Blank	Blank	Medicare	496--	25000	34590	Yes	No	2055.3118									Yes
2012	51	Female	Not Hispanic or Latino	White Only	Medicare	36619	25050	36202	Yes	No	9658.458									Yes
2012	72	Male	Not Hispanic or Latino	Black/African American Only	Private insurance	V431-	25050	36201	Yes	No	11023.364									Yes
2012	73	Male	Not Hispanic or Latino	Blank	Medicare	3669-	25050	36203	Yes	No	11023.364									Yes
2012	64	Female	Not Hispanic or Latino	White Only	Unknown	36616	25052	36207	Yes	No	14848.734	d03974	d00170	d00004	d04258	d04395	d04851	d00963	d00013	Yes
2012	74	Male	Not Hispanic or Latino	White Only	Medicare	7295-	25000	29420	Yes	No	7674.3457	a11354	d04121	d03849	d00070	d04538	d00061	d04899	d07137	Yes
2012	85	Male	Not Hispanic or Latino	White Only	Private insurance	5853-	25000	2859-	Yes	No	2863.7041									Yes
2012	51	Female	Blank	Blank	Private insurance	7862-	25000	311--	Yes	No	1268.387	d04113	d00253	d00236	d00246	d00395	d04286	d04829	d04233	Yes
2012	72	Female	Not Hispanic or Latino	Asian Only	Medicare	4019-	25000	78321	Yes	No	28429.656	d03140								Yes
2012	66	Male	Blank	Black/African American Only	Medicare	53390	25000	4019-	Yes	No	29273.09	d03807	d00732	d00170						Yes
2012	75	Female	Not Hispanic or Latino	Black/African American Only	Private insurance	V0481	25000	4019-	Yes	No	27551.145	d04105	d00016	d03206	d03423	d00325	d04284	d00004	d04066	Yes
2012	49	Male	Not Hispanic or Latino	Black/African American Only	Private insurance	78791	25000	6929-	Yes	No	27551.145	d04299	d01294	d00732	d00246	d03807	d07660	d04611		Yes
2012	73	Female	Not Hispanic or Latino	Black/African American Only	Medicare	7862-	25000	71945	Yes	No	27551.145	d04284	d00749	d00170	d00253	d03849	d03050	d00325		Yes
2012	54	Male	Blank	Blank	Medicare	2724-	25000	27801	Yes	No	29309.953	d00262	d05896	d00348	d01164					Yes
2012	65	Female	Blank	Blank	Private insurance	49120	25000	2724-	Yes	No	29309.953	d04749	d00329	d01164						Yes
2012	64	Male	Not Hispanic or Latino	Black/African American Only	Medicare	462--	25000	-9	Yes	No	12688.515	d04332	d03182	d03129	d04538					Yes
2012	38	Female	Not Hispanic or Latino	Black/African American Only	Private insurance	V7231	25000	-9	Yes	No	12688.515	d00732								Yes
2012	54	Female	Not Hispanic or Latino	White Only	Private insurance	25020	4011-	2722-	Yes	No	27664.063									Yes
2012	85	Female	Not Hispanic or Latino	Black/African American Only	Medicare	4011-	25000	72190	Yes	No	27664.063									Yes
2012	76	Male	Blank	White Only	Medicare	20410	25000	-9	Yes	Yes	27664.063									Yes
2012	61	Female	Blank	Blank	Medicare	36616	25000	36501	Yes	No	9416.292									Yes
2012	91	Male	Not Hispanic or Latino	Black/African American Only	Medicare	36616	25000	36511	Yes	No	9416.292									Yes
2012	75	Male	Not Hispanic or Latino	Black/African American Only	Medicare	36616	25050	36201	Yes	No	9416.292									Yes
2012	72	Female	Blank	Blank	Private insurance	37487	25000	-9	Yes	No	20228.076									Yes
2012	68	Female	Blank	Blank	Medicare	37921	25000	3669-	Yes	No	20228.076									Yes
2012	52	Male	Not Hispanic or Latino	White Only	Private insurance	V6759	25000	-9	Yes	No	10794.894	d00278	d00689	d03821	d00373					Yes
2012	52	Male	Blank	Blank	Private insurance	7243-	25000	34690	Yes	No	5234.0293	d00329	d03807	d04442	d00248	d03160	d00004	d03160	d00325	Yes
2012	56	Male	Blank	White Only	Private insurance	486--	25000	-9	Yes	No	5234.0293	d00056	d00091	d00732	d03807	d04283	d00325	d03644		Yes
2012	54	Female	Not Hispanic or Latino	White Only	Medicare	2724-	25002	3004-	Yes	No	6331.1733	d00963	d04117	d00746	d00170	d04117	d03807	d00910	d03864	Yes
2012	47	Female	Not Hispanic or Latino	White Only	Medicaid or CHIP	42731	25000	2859-	Yes	No	12662.347	d00022	d04538	d04697	d03431	d00023				Yes
2012	81	Female	Not Hispanic or Latino	White Only	Medicare	2449-	25000	496--	Yes	No	12662.347	d03428	d00070	d04538	d00269	d00278	d00732	d00134	d00325	Yes
2012	70	Female	Not Hispanic or Latino	White Only	Medicare	7847-	25000	5859-	Yes	No	6196.4678	d00248	d03807	d00746	d00328	d03641	d04242			Yes
2012	73	Female	Not Hispanic or Latino	White Only	Medicare	7265-	25000	4254-	Yes	No	13083.652	d00233	d00348	d03182	d03849	d04538	d04812	d00262	d00023	Yes
2012	74	Male	Not Hispanic or Latino	White Only	Medicare	2449-	25000	4019-	Yes	No	8740.6191	d00689	d03826	d00746	d04121	d00253	d05265			Yes
2012	81	Female	Not Hispanic or Latino	White Only	Medicare	78079	25000	-9	Yes	No	8740.6191	d04145	d03807	d00262	d00022	d00262	d05283	d04258		Yes
2012	61	Female	Not Hispanic or Latino	White Only	Unknown	V7231	25000	32752	Yes	No	11833.219	d00746	d04697	d04538	d00732	d00253	d00088	d03807		Yes
2012	61	Female	Not Hispanic or Latino	White Only	Private insurance	4019-	25000	2449-	Yes	No	19822.547	d04697	d04105	d00593	d00170					Yes
2012	69	Female	Not Hispanic or Latino	White Only	Medicare	4019-	25000	27800	Yes	No	19822.547	d00746	d03258	d03807						Yes
2012	64	Female	Not Hispanic or Latino	White Only	Medicare	4019-	25000	2724-	Yes	No	20111.506	d00325	d00396	d00749	d00170	d03640	d03809	d00732	d03157	Yes
2012	82	Female	Not Hispanic or Latino	White Only	Medicare	2449-	25000	-9	Yes	No	20111.506	d03849	d00689	d00170	d00248	d00278	d03140	d00370	d06860	Yes
2012	51	Male	Not Hispanic or Latino	White Only	Medicare	V7284	25050	36202	Yes	No	18637.561	d00246	d03807	d06507	d06848	d03129				Yes
2012	69	Female	Not Hispanic or Latino	White Only	Medicare	V4972	25000	-9	Yes	No	3492.2957	d00124	d03428	d04514	d04258	d00746	d00070	d03847	d03849	Yes
2012	80	Male	Not Hispanic or Latino	Blank	Medicare	4465-	25000	2875-	Yes	No	11105.84	d00241	d00060	d03140	d04442	d01164				Yes
2012	63	Male	Blank	Blank	Private insurance	41400	25000	53081	Yes	Yes	6896.4541	d03828	d05813							Yes
2012	79	Male	Not Hispanic or Latino	White Only	Medicare	0417-	25000	2724-	Yes	No	3698.0984	d01137	a54555							Yes
2012	87	Female	Not Hispanic or Latino	White Only	Medicare	78009	25000	4019-	Yes	No	3698.0984									Yes
2012	72	Male	Not Hispanic or Latino	White Only	Medicare	486--	25000	5854-	Yes	Yes	3698.0984	d04538	d00022	d03129	d00880	d00325	d03821	d00134	d03140	Yes
2012	84	Female	Not Hispanic or Latino	White Only	Medicare	2859-	25000	4019-	Yes	Yes	7868.6431	d00070	d00246	d00278	d00365	d00325	d03137			Yes
2012	52	Male	Not Hispanic or Latino	White Only	Private insurance	42731	25000	2724-	Yes	No	7868.6431	d03807	d00348	d00141	d00134	d00022	d05781	d03110		Yes
2012	81	Female	Not Hispanic or Latino	White Only	Medicare	4370-	25000	4019-	Yes	No	7868.6431	d00022	d00910	d00245	d03807	d00241	d00253	d00141	d05813	Yes
2012	44	Female	Not Hispanic or Latino	White Only	Medicare	5589-	25000	-9	Yes	No	7868.6431	d04697	d04538	d00034	d04825	d00377	d04283	d03830	d00325	Yes
2012	37	Female	Not Hispanic or Latino	White Only	Private insurance	V6549	25000	-9	Yes	No	1933.2583									Yes
2012	72	Female	Not Hispanic or Latino	Blank	Private insurance	V4569	25000	36616	Yes	No	7905.8984									Yes
2012	58	Male	Blank	Blank	Private insurance	70715	25060	-9	Yes	No	10206.597									Yes
2012	51	Male	Blank	Blank	Medicaid or CHIP	Yes	25060	70715	Yes	No	10206.597									Yes
2012	72	Male	Blank	Blank	Medicare	V700-	25000	4359-	Yes	No	15220.817	d00280	d00246	d00732	d03807	d03431	d00413			Yes
2012	65	Female	Hispanic or Latino	Blank	Medicare	4019-	25000	-9	Yes	No	5960.2749	d00246	d03157	d00732	d00345	d03807				Yes
2012	67	Male	Blank	Blank	Private insurance	4019-	25000	4739-	Yes	No	16202.298	d00170	d03847	d00497	d04115	d00089	d03191	d05896	d00070	Yes
2012	70	Male	Not Hispanic or Latino	White Only	Medicare	2572-	25000	4011-	Yes	No	16202.298	d01018	d05813	d04382	d05896	d05529	d04299	d03807	d04801	Yes
2012	77	Male	Not Hispanic or Latino	White Only	Medicare	V700-	25000	496--	Yes	No	16202.298	d04289	d00749	d00246	d04258	a11730	d00350	d00910	d05348	Yes
2012	57	Male	Not Hispanic or Latino	White Only	Private insurance	70715	25000	-9	Yes	No	9553.9238	d00021	d03833	d00880	d04749	d04284	d00298	d00197	d04066	Yes
2012	63	Male	Not Hispanic or Latino	White Only	Private insurance	81600	25000	3009-	Yes	No	9553.9238	d00910	d03157	d00170	d04048	d03807				Yes
2012	90	Male	Blank	Blank	Medicare	4019-	25000	41400	Yes	Yes	10431.616	d00170	d00245	d00253	d00732	d03807	d00134	a54655	d00746	Yes
2012	64	Female	Blank	Blank	Unknown	4019-	25000	-9	Yes	No	10431.616	d05265	d00732	d03807						Yes
2012	41	Male	Blank	Blank	Unknown	25030	-9	-9	Yes	No	8325.8271	d03864	d03807							Yes
2012	62	Female	Not Hispanic or Latino	White Only	Unknown	36720	25000	-9	Yes	No	5576.9224	d03807								Yes
2012	60	Female	Not Hispanic or Latino	White Only	Private insurance	3669-	25000	37921	Yes	No	1792.6483	d04500	d00273	d00084	d04364	d00253	d00246	d00910	d04764	Yes
2012	79	Female	Blank	Blank	Medicare	7292-	25060	3371-	Yes	No	1369.5966	d03182	d00144	d03431	d00329					Yes
2012	67	Male	Blank	Blank	Medicare	4019-	25000	-9	Yes	No	8899.3418	d00732	d03847	d00689	d03807					Yes
2012	44	Male	Blank	White Only	Private insurance	7910-	25000	4019-	Yes	No	3142.896									Yes
2012	58	Female	Blank	Blank	Private insurance	2769-	25000	4019-	Yes	No	3142.896									Yes
2012	81	Female	Blank	Blank	Medicare	5853-	25000	59970	Yes	No	3142.896	d03129	d00262	d00299	a52885	d00070	d00325	d03821		Yes
2012	44	Female	Not Hispanic or Latino	White Only	Private insurance	56211	25000	71949	Yes	No	8320.4854	d04532	d03807							Yes
2012	88	Female	Blank	Black/African American Only	Medicare	4871-	25000	2724-	Yes	No	3051.2393	d03455	d00112	d03838	a50770	d00197	d07113	d00880		Yes
2012	35	Female	Blank	Black/African American Only	Private insurance	9953-	25000	-9	Yes	No	3051.2393	d03827	d00212	d03807						Yes
2012	35	Female	Blank	Black/African American Only	Private insurance	78650	25000	4019-	Yes	No	3051.2393									Yes
2012	58	Female	Not Hispanic or Latino	Black/African American Only	Self-pay	4019-	25000	-9	Yes	No	10581.788	d00246	d03807	d00253	d04222	d04105	d00170			Yes
2012	64	Female	Not Hispanic or Latino	White Only	Medicare	4019-	25000	53081	Yes	No	9972.6807									Yes
2012	56	Male	Not Hispanic or Latino	White Only	Private insurance	4739-	25000	-9	Yes	No	7538.6738	d00091	d00348							Yes
2012	70	Female	Not Hispanic or Latino	White Only	Private insurance	24290	25000	-9	Yes	No	7538.6738	d03807	d00348	d00013	d00965					Yes
2012	18	Female	Not Hispanic or Latino	Black/African American Only	Medicaid or CHIP	V221-	25000	-9	Yes	No	5192.4717	a11424								Yes
2012	62	Female	Blank	Black/African American Only	Private insurance	4019-	25000	2724-	Yes	No	8710.7002	c00110	d03492	d04222	d00253	d00146	d04532	d00746		Yes
2012	61	Female	Blank	Black/African American Only	Private insurance	7231-	25000	4019-	Yes	No	8710.7002	d00965	d04532	d05048	d00541	d00004				Yes
2012	50	Male	Blank	Black/African American Only	Private insurance	5781-	25000	2724-	Yes	No	8710.7002	d05048	d04245	d04538	d00233					Yes
2012	85	Female	Blank	Black/African American Only	Medicaid or CHIP	5789-	25000	45989	Yes	No	9839.2236	d03849	d00689	d00280	d00241	d04514				Yes
2012	86	Male	Not Hispanic or Latino	White Only	Medicare	4019-	25000	-9	Yes	No	4307.8369									Yes
2012	69	Male	Not Hispanic or Latino	White Only	Medicare	4019-	25000	-9	Yes	No	4307.8369	d04286	d00620	d04105	d05896	d00689				Yes
2012	64	Male	Not Hispanic or Latino	White Only	Medicare	29572	25002	5290-	Yes	No	10026.003	d00011	d00175	d03833	d00037	d06297	d00061	d00149	d00170	Yes
2012	39	Female	Not Hispanic or Latino	Black/African American Only	Medicaid or CHIP	4011-	25000	27800	Yes	No	10026.003	d04395	d03296	d04040	d03807	d00059	d03428	d04532	d03400	Yes
2012	72	Female	Not Hispanic or Latino	Black/African American Only	Medicare	40210	25000	71589	Yes	No	15233.14	d00048	d00689	d04258	d04105	d00345	d04532	d00070	d04749	Yes
2012	57	Female	Not Hispanic or Latino	White Only	Private insurance	2724-	25000	4659-	Yes	No	15233.14	d00293	d00052	d00089	d00350	d03807	d00278	a11703	d00541	Yes
2012	77	Female	Not Hispanic or Latino	White Only	Medicare	40210	25000	71589	Yes	No	15233.14	d03052	d03807	d04532	d04726	d00134	a11421	d03137	d04300	Yes
2012	71	Female	Not Hispanic or Latino	Black/African American Only	Medicare	4019-	25000	-9	Yes	No	13970.5	d06720								Yes
2012	42	Male	Not Hispanic or Latino	Black/African American Only	Private insurance	4019-	25000	-9	Yes	No	13970.5	d05436	d03807							Yes
2012	70	Female	Not Hispanic or Latino	White Only	Medicare	2859-	25000	-9	Yes	No	15239.524	a52885								Yes
2012	53	Female	Not Hispanic or Latino	White Only	Private insurance	5990-	25000	-9	Yes	No	16052.092	d04442	d03864	d04113	d00011	d03819	d03807	d04514	d06720	Yes
2012	41	Female	Not Hispanic or Latino	White Only	Self-pay	496--	25000	2449-	Yes	No	3491.6406	d00749	d00246	d03807	d00851	d00197	d00175	d00880	d04220	Yes
2012	59	Male	Not Hispanic or Latino	White Only	Medicare	60000	25000	41400	Yes	Yes	5725.707	d04258	d00004	d03075	d04105	d03807	d05355	c00099	c00110	Yes
2012	62	Male	Not Hispanic or Latino	White Only	Private insurance	41400	25000	53081	Yes	Yes	9437.0762	d04749	d03050	d00732	d04105	d00170	d03807			Yes
2012	62	Female	Not Hispanic or Latino	White Only	Private insurance	78650	25000	4019-	Yes	No	9437.0762	d04105	d00170	d00246	d00015	d00018	d03130	a11703	d00861	Yes
2012	67	Male	Not Hispanic or Latino	Black/African American Only	Medicare	41400	25000	27800	Yes	Yes	16177.845	d04824	d00325	d00365	d04289	d03181	d03496	d05422	d03847	Yes
2012	57	Female	Not Hispanic or Latino	White Only	Private insurance	4019-	25000	135--	Yes	No	7592.8018	d04851								Yes
2012	80	Female	Not Hispanic or Latino	White Only	Medicare	42731	25000	4019-	Yes	Yes	7592.8018	a54655								Yes
2012	64	Female	Hispanic or Latino	American Indian/Alaska Native Only	Medicare	40290	25000	53011	Yes	No	6763.314	d06720	d04442	d04040	d00004	d04293	d00248	d03182	d04117	Yes
2012	33	Female	Not Hispanic or Latino	Black/African American Only	Medicare	5853-	25040	2449-	Yes	No	6763.314	d03128	d00248	d03807	d00278					Yes
2012	66	Female	Not Hispanic or Latino	Black/African American Only	Medicare	5852-	25002	2449-	Yes	No	6763.314	d00170	d04801	d04851	d04538	d00413	d00248			Yes
2012	26	Female	Not Hispanic or Latino	White Only	Private insurance	32723	25000	4019-	Yes	No	1390.4398	d00373	d00880	d04825	d00134	d05529				Yes
2012	57	Female	Not Hispanic or Latino	White Only	Medicaid or CHIP	7224-	25000	33383	Yes	No	11808.916									Yes
2012	82	Female	Not Hispanic or Latino	White Only	Medicare	4019-	25000	-9	Yes	No	1315.2861									Yes
2012	80	Male	Not Hispanic or Latino	Black/African American Only	Medicare	2449-	25000	-9	Yes	No	28429.656	d00278								Yes
2012	53	Female	Not Hispanic or Latino	Black/African American Only	Medicare	20300	25000	V5867	Yes	No	23065.1	d00022	d00070	d04538	d05508	d05696	d03140	d03431	d01021	Yes
2012	75	Female	Not Hispanic or Latino	Black/African American Only	Medicare	4019-	25000	2724-	Yes	No	14679.84	d07467	d00134	d00746	d00278	d03140	d03140	d03830	d00021	Yes
2012	75	Male	Not Hispanic or Latino	White Only	Medicare	4019-	25000	2724-	Yes	No	14679.84	d00170	d04851	d00689	d03805	d03182	d00253	d03821	d00325	Yes
2012	92	Male	Not Hispanic or Latino	Black/African American Only	Medicare	4019-	25000	2724-	Yes	No	14679.84	d04851	d04332	d03182	d04726	d00070	d04899			Yes
2012	62	Female	Not Hispanic or Latino	Black/African American Only	Medicare	2749-	25000	4019-	Yes	No	28429.656	d04801	d03847	d04514	d00910	d03182	d00170	d03140	d04283	Yes
2012	65	Female	Not Hispanic or Latino	White Only	Medicare	4019-	25000	42822	Yes	No	28429.656	d03847	d00497	d03807	d04258	d03827	d04066	d00013	a11424	Yes
2012	76	Female	Not Hispanic or Latino	White Only	Medicare	49390	25000	-9	Yes	No	20232.234	d00134	d00170	d06507	d00497	d04829	d00749	a11730	d00749	Yes
2012	67	Female	Not Hispanic or Latino	Black/African American Only	Medicare	71590	25000	2724-	Yes	No	20232.234	d00689	d04851	d04113	d04399	d04283	d00848	d04442	d04697	Yes
2012	90	Female	Not Hispanic or Latino	White Only	Medicare	4019-	25000	4299-	Yes	No	20232.234	d04514	d00134	d00321	d03807	d00070	d03182	d00278	d03075	Yes
2012	64	Male	Not Hispanic or Latino	Black/African American Only	Medicare	4019-	25000	29590	Yes	No	20232.234	d04113	d00746	d03128	d03807	d00689	d00044	d04749		Yes
2012	64	Male	Not Hispanic or Latino	White Only	Private insurance	4619-	25000	2721-	Yes	No	15701.328	d00091	d00325	d00910	d00170	d00746	d03181	d03807	d04283	Yes
2012	63	Male	Not Hispanic or Latino	White Only	Medicare	7079-	25000	78650	Yes	No	16699.268	d05807	a11730	d04829	d04113	d00170	d03182	d04697	d00325	Yes
2012	69	Male	Not Hispanic or Latino	White Only	Medicare	78650	25000	4019-	Yes	No	22504.736									Yes
2012	67	Female	Not Hispanic or Latino	White Only	Medicare	700--	25000	78057	Yes	No	22504.736	d00537	d00746	d03807	d00236	d00278	d03050			Yes
2012	79	Male	Not Hispanic or Latino	Black/African American Only	Medicare	4019-	25000	2720-	Yes	No	8368.29	d00246	d00004	d00070	d00746	d00022	a54655	d00728		Yes
2012	59	Male	Not Hispanic or Latino	White Only	Medicare	4019-	25000	2724-	Yes	No	8368.29	d00045	d00746	d04703	d00732	d00134				Yes
2012	67	Male	Not Hispanic or Latino	Black/African American Only	Medicare	4019-	25000	2724-	Yes	No	8368.29	d00689	d00013	d04105	d03807					Yes
2012	61	Male	Not Hispanic or Latino	White Only	Self-pay	43491	25000	4019-	Yes	No	8368.29	d00170	d00245	d04105	d00316	a11730	d00497	d03826	d04113	Yes
2012	60	Male	Not Hispanic or Latino	White Only	Medicare	4019-	25000	-9	Yes	No	8368.29	d03826	d03807	d00732	d00248	d04442				Yes
2012	74	Male	Blank	Blank	Medicare	V6759	25000	4019-	Yes	No	2640.7788	d03807	d00348	d00732	d04121	d00278	d00015	d00091	d00312	Yes
2012	83	Female	Not Hispanic or Latino	White Only	Medicare	36500	25000	37515	Yes	No	10544.502									Yes
2012	69	Female	Not Hispanic or Latino	White Only	Medicare	37515	25000	36653	Yes	No	10544.502	d07448	d04292	d05633						Yes
2012	81	Female	Not Hispanic or Latino	Black/African American Only	Medicare	36404	25050	36205	Yes	No	10544.502	d07298	d05518	d04048						Yes
2012	42	Female	Not Hispanic or Latino	White Only	Private insurance	37489	25000	-9	Yes	No	10544.502	d03536								Yes
2012	78	Female	Not Hispanic or Latino	White Only	Medicare	37939	25000	-9	Yes	No	10544.502									Yes
2012	75	Female	Not Hispanic or Latino	White Only	Medicare	3669-	25000	-9	Yes	No	10544.502	d03227								Yes
2012	69	Female	Not Hispanic or Latino	Blank	Medicaid or CHIP	3659-	25000	-9	Yes	No	8584.1777	d00139	d00732	d00253	d03807	d00246	d00170			Yes
2012	77	Female	Blank	White Only	Medicare	5853-	25000	2689-	Yes	No	10509.102									Yes
2012	35	Female	Not Hispanic or Latino	White Only	Private insurance	78791	25000	4019-	Yes	No	4000.6592									Yes
2012	73	Female	Blank	Black/African American Only	Medicare	4019-	25000	5939-	Yes	No	4572.1821									Yes
2012	80	Female	Blank	Black/African American Only	Medicare	7919-	25000	4019-	Yes	No	4572.1821									Yes
2012	78	Female	Blank	Black/African American Only	Medicare	4019-	25000	5939-	Yes	No	4572.1821	d03847								Yes
2012	62	Female	Not Hispanic or Latino	White Only	Private insurance	7862-	25000	2720-	Yes	No	11398.195	d04442	d00037	a10928	d00348	d04703	d00910			Yes
2012	54	Female	Not Hispanic or Latino	White Only	Private insurance	2724-	25000	-9	Yes	No	10899.857	d04105								Yes
2012	78	Female	Blank	Black/African American Only	Medicare	2449-	25000	-9	Yes	No	3444.8853	d03807	d00278	d00170	d00689	d03821				Yes
2012	67	Male	Not Hispanic or Latino	Black/African American Only	Private insurance	4019-	25000	-9	Yes	No	5115.1328	d05807	d04121	d04697	d04896	d00044	d03864	d00689	d03807	Yes
2012	67	Female	Not Hispanic or Latino	Black/African American Only	Private insurance	4659-	25000	-9	Yes	No	1739.2191	d00037	d03360	d04293	d00134	d00070				Yes
2012	61	Female	Not Hispanic or Latino	Black/African American Only	Medicaid or CHIP	6800-	25000	-9	Yes	No	1739.2191	d01267	d03807							Yes
2012	60	Female	Not Hispanic or Latino	Black/African American Only	Private insurance	4611-	25000	-9	Yes	No	1739.2191	d00088	d00071							Yes
2012	47	Female	Not Hispanic or Latino	Black/African American Only	Medicare	71590	25000	-9	Yes	No	14493.493	d03428	d00246	d00071	d05736					Yes
2012	82	Female	Not Hispanic or Latino	White Only	Private insurance	V431-	25000	-9	Yes	No	3183.9875									Yes
2012	81	Male	Not Hispanic or Latino	White Only	Medicare	37714	25050	36203	Yes	No	4855.2163	d07482								Yes
2012	57	Female	Not Hispanic or Latino	White Only	Private insurance	4011-	25000	80700	Yes	No	2884.791	d04258	d00091	d03428	d03428	d04289	d00037	d04066	d03821	Yes
2012	64	Male	Not Hispanic or Latino	White Only	Medicare	4011-	25000	2722-	Yes	No	2884.791	d00253	d04749	d04105	d05355	d00108	d00004	d00021	d03826	Yes
2012	54	Male	Not Hispanic or Latino	White Only	Private insurance	45981	25000	4019-	Yes	No	5911.6509	d00170	d00963	d00013	d00253	d03428	d00345	d03807	d03140	Yes
2012	51	Female	Not Hispanic or Latino	White Only	Medicaid or CHIP	V4581	25000	496--	Yes	No	5911.6509	d00377	d00910	d04611	d00749	d00689	d00170	d00246	d00732	Yes
2012	75	Male	Not Hispanic or Latino	White Only	Medicare	7239-	25000	2724-	Yes	No	5911.6509	d00070	a53175	d03807	d00134	d04258	d04514	d05719	d05348	Yes
2012	62	Female	Not Hispanic or Latino	White Only	Private insurance	4019-	25000	2724-	Yes	No	3297.9172	d00045	d03266	d03864	d00910	d03827	d04812	d03826	d03206	Yes
2012	66	Male	Not Hispanic or Latino	White Only	Medicare	4019-	25000	72252	Yes	No	3297.9172	d04851	d03431	d05529	d00246	d04442	d05896	d03050	d04801	Yes
2012	67	Male	Not Hispanic or Latino	White Only	Medicare	4019-	25000	2724-	Yes	No	3297.9172	d00746	d00732	d00044	d00045	d00070	d00278	d04538	d04697	Yes
2012	81	Female	Not Hispanic or Latino	White Only	Medicare	4019-	25000	45340	Yes	No	15749.41	d00746	d00246	d00070	a54655	d03807	d04275	d04829	d00325	Yes
2012	85	Female	Not Hispanic or Latino	White Only	Medicare	3569-	25000	29420	Yes	No	15749.41	d00413	d00197	d00236	d03428	d00746	d03828	d00851	a54655	Yes
2012	56	Male	Blank	Blank	Medicare	80700	25000	-9	Yes	No	11045.086	d03205	a10362	d05436						Yes
2012	63	Female	Blank	Blank	Private insurance	49121	25000	-9	Yes	No	7596.3955	d00091	d04105	d00278	d00709	d00848	d04283	d00015	d03050	Yes
2012	61	Female	Blank	White Only	Private insurance	4019-	25000	2722-	Yes	No	9449.3555	d00070	d03847	d07668	d03807	d04722	d00880	d07395	d04223	Yes
2012	71	Male	Not Hispanic or Latino	White Only	Medicare	71590	25000	-9	Yes	No	1912.6494	d03827								Yes
2012	49	Male	Not Hispanic or Latino	White Only	Medicare	340--	25000	311--	Yes	No	4115.4907	d04111	d04513	d00168						Yes
2012	49	Male	Blank	Blank	Private insurance	4019-	25000	7840-	Yes	No	7686.6523	d00910	d03266	d03807	d00004					Yes
2012	57	Male	Blank	Blank	Medicare	4019-	25000	7245-	Yes	No	7686.6523	d00236	d00732	d03807	d03847	d00197	d04380	d04115	d00044	Yes
2012	63	Female	Not Hispanic or Latino	White Only	Private insurance	5854-	25000	4019-	Yes	No	3080.7192	d04286	d00425	d03126	d00246	d05896	d00497	d00689	d03129	Yes
2012	73	Male	Not Hispanic or Latino	White Only	Medicare	2724-	25000	V6759	Yes	No	8620.8496	d03830								Yes
2012	37	Male	Hispanic or Latino	White Only	Self-pay	72610	25000	-9	Yes	No	27250.213									Yes
2012	52	Male	Hispanic or Latino	White Only	Self-pay	72665	25000	-9	Yes	No	27250.213									Yes
2012	51	Female	Blank	Blank	All sources of payment are blank	4659-	25000	7242-	Yes	No	11219.263	d04370	d00262	d03847	d04851	d03182	d00732	d00278		Yes
2012	68	Female	Blank	Blank	Medicare	4019-	25000	2720-	Yes	No	29481.516	d00246	d05896	d00689	d00426	d03140	a56345	d00170	d00746	Yes
2012	49	Male	Not Hispanic or Latino	White Only	Medicare	78650	25040	-9	Yes	No	30244.838									Yes
2012	74	Female	Not Hispanic or Latino	White Only	Medicare	71946	25000	-9	Yes	No	14982.911	d00170	d00245	d00732	d03807	d00248	d00537	d00253	d00769	Yes
2012	34	Male	Not Hispanic or Latino	White Only	Private insurance	7962-	25000	V5867	Yes	No	14982.911	d04538	d04697	d00732	d01291					Yes
2012	43	Male	Not Hispanic or Latino	White Only	Private insurance	3669-	25000	-9	Yes	No	24129.775									Yes
2012	53	Male	Not Hispanic or Latino	White Only	Medicare	36253	25050	36201	Yes	No	10534.244	d00004	d00732	d00262	d03807	d03075				Yes
2012	62	Female	Blank	Blank	All sources of payment are blank	2724-	25000	-9	Yes	No	3086.5012	d05348	d00365	d03864	d03807					Yes
2012	79	Female	Not Hispanic or Latino	White Only	Medicare	78052	25000	71509	Yes	No	1522.1176	d00384	d03826							Yes
2012	65	Male	Blank	Blank	Medicare	32723	25000	-9	Yes	No	3075.571	d03828	d04222	d00236	d04258	d00170	d04442	d03050	d04223	Yes
2012	41	Male	Blank	White Only	Private insurance	4019-	25000	53081	Yes	No	4371.7974	d03807	d03830							Yes
2012	53	Male	Blank	White Only	Private insurance	4019-	25000	-9	Yes	No	4371.7974	d07467	d03807	d04442	d00253	d03829	d00170			Yes
2012	55	Male	Not Hispanic or Latino	White Only	Self-pay	4019-	25000	-9	Yes	No	8004.4741	d00732	d00348							Yes
2012	60	Male	Blank	White Only	Medicare	V700-	25000	4019-	Yes	No	4823.3145	d04105	d03847	d03821	d03807	d00248				Yes
2012	79	Female	Blank	Blank	Unknown	5718-	25050	36201	Yes	No	6718.5542									Yes
2012	75	Female	Blank	Blank	Unknown	42731	25000	2722-	Yes	No	5844.02	d03807	d00730	d04105	d01024	d03498	d00022	d00021	d00134	Yes
2012	63	Male	Blank	Blank	Unknown	42731	25000	4281-	Yes	No	5844.02	d04538	d03827	d03847	d04293	d00051	d04299	d00022	d00070	Yes
2012	71	Male	Blank	White Only	Unknown	78650	25000	41400	Yes	Yes	5844.02	d04258	d00004	d00321	d00910	d00168	d05357	d00262	d03428	Yes
2012	62	Male	Blank	Blank	All sources of payment are blank	42731	25000	7242-	Yes	No	5844.02	d03428								Yes
2012	37	Female	Blank	Blank	Unknown	311--	25002	V5867	Yes	No	5844.02	d00011	d04697	d03181	d00732	d03826	d05508	d04115	d00021	Yes
2012	50	Female	Blank	Blank	Unknown	7242-	25000	340--	Yes	No	5844.02	d03180	d03182	d03428	d04538	d00910				Yes
2012	82	Male	Blank	Blank	Unknown	42731	25000	4019-	Yes	No	5844.02	d00022	d03826	d00210	d04332	d04899	d03428	d03807	d00233	Yes
2012	31	Female	Hispanic or Latino	Blank	Medicaid or CHIP	64803	25000	V653-	Yes	No	15383.13	d04370	d00262							Yes
2012	91	Female	Not Hispanic or Latino	White Only	Medicare	78079	25000	2724-	Yes	No	16981.27									Yes
2012	72	Female	Not Hispanic or Latino	White Only	Medicare	4019-	25000	-9	Yes	No	4791.5601	d00689	d00070	d00134	d03428	a50770				Yes
2012	44	Male	Not Hispanic or Latino	White Only	Medicaid or CHIP	4019-	25000	-9	Yes	No	10443.006	d00910	d00016	d03829	d00746					Yes
2012	80	Male	Hispanic or Latino	White Only	Medicare	496--	25000	4280-	Yes	No	10443.006	d00749	d03864	d00910	d00730	d00070	d04105	d00350	d04829	Yes
2012	70	Female	Blank	Blank	Private insurance	72703	25000	-9	Yes	No	9350.3311	d00293								Yes
2012	61	Female	Blank	Blank	Medicaid or CHIP	36616	25050	36201	Yes	No	4759.418	d00314	d04851	d05896	d00749	d04829	d05893	d00019	d04538	Yes
2012	66	Female	Blank	White Only	Private insurance	36616	25000	-9	Yes	No	4759.418	d00746	d00146	d03140	d00405	a56345	d04418	d00497	d03827	Yes
2012	81	Female	Blank	White Only	Medicare	37157	25050	36201	Yes	No	4759.418	d00134	d04261	d00325	d00689	d00653	d00170	a11421	d00405	Yes
2012	59	Male	Blank	Blank	Medicare	36616	25050	36201	Yes	No	4759.418	d00262	d00278							Yes
2012	65	Male	Blank	Blank	Medicare	32723	25000	-9	Yes	No	3073.0298	d04611	d04801	d04785	d00325	d07371	d04896	d00395	d00170	Yes
2012	62	Female	Blank	Blank	Private insurance	49390	25000	27800	Yes	No	2070.0276	d03050	d04289	d04276						Yes
2012	72	Male	Blank	Blank	Medicare	42731	25000	4589-	Yes	No	7450.1235	d04697	d00134	d00278	d04538					Yes
2012	46	Female	Blank	Blank	Private insurance	4019-	25000	-9	Yes	No	7450.1235	d00732								Yes
2012	37	Female	Not Hispanic or Latino	Blank	Medicaid or CHIP	64803	25000	64813	Yes	No	3497.5967	a52885	d04697	d00278	d04538	d00413	d04726	d03128		Yes
2012	64	Female	Not Hispanic or Latino	White Only	Medicaid or CHIP	4280-	25000	496--	Yes	No	3243.5911	d00262	d00179	d05719	d04370	d00179	d00749	d03431	d00299	Yes
2012	73	Male	Not Hispanic or Latino	White Only	Medicare	4019-	25000	-9	Yes	No	3243.5911	d06905	d03847	d00246						Yes
2012	60	Female	Blank	White Only	Medicaid or CHIP	2449-	25002	4280-	Yes	No	1614.4873	d00278	d00248	d04538	d00262	d00070	d00373	d00345	d00325	Yes
2012	80	Female	Not Hispanic or Latino	White Only	Medicare	42731	25000	4019-	Yes	No	1581.2878	d05488	d04538	d00001	d00088	d00170	d03847	d00210	d03182	Yes
2012	56	Male	Not Hispanic or Latino	White Only	Private insurance	49381	25000	4019-	Yes	No	1581.2878	d03826	d00689	d00963	d03864	d00070	d00732	d00280	d03807	Yes
2012	31	Female	Not Hispanic or Latino	White Only	Medicaid or CHIP	64803	25000	-9	Yes	No	3388.5466	d03148	a50770	d00241	d00248	d00021				Yes
2012	80	Male	Blank	Blank	Medicare	4019-	25000	V5867	Yes	No	8333.6748	d00021	d00023	d00045	d03821	d04258	d00134	d00148	d00386	Yes
2012	91	Female	Blank	White Only	Medicare	2724-	25000	-9	Yes	No	1588.6516	d00413	c00110							Yes
2012	84	Female	Not Hispanic or Latino	Black/African American Only	Private insurance	71690	25000	4019-	Yes	No	4599.4097	d03428	d00910	d03847	d00278	d00070	d05348	d00345	a52885	Yes
2012	72	Female	Blank	Blank	Private insurance	7245-	25000	4019-	Yes	No	4599.4097	d04697	d00278	d00541	d00070	d00134	d04286	d03266	d03807	Yes
2012	49	Male	Not Hispanic or Latino	Black/African American Only	Private insurance	71941	25000	-9	Yes	No	4270.8804	d07767	d07637	d03821						Yes
2012	75	Female	Not Hispanic or Latino	Black/African American Only	Medicare	5950-	25000	-9	Yes	No	5099.937	d00011	d03428	d01164						Yes
2012	46	Female	Not Hispanic or Latino	Black/African American Only	Medicaid or CHIP	92401	25060	5738-	Yes	No	5099.937	d03428	d00168	d00149	d04851	d03182				Yes
2012	55	Female	Not Hispanic or Latino	Black/African American Only	Private insurance	4019-	25000	-9	Yes	No	2945.0488	d00348	d00732	d00806						Yes
2012	46	Male	Not Hispanic or Latino	Black/African American Only	Private insurance	V6549	25000	-9	Yes	No	2945.0488	d03807	d00039	d04896	d00023					Yes
2012	78	Female	Blank	Black/African American Only	Medicare	4019-	25000	71690	Yes	No	3079.3533	d00730	d00051	d04105	d00070	d00246	d00907	d00022		Yes
2012	37	Male	Blank	Black/African American Only	Private insurance	4019-	25000	-9	Yes	No	2290.6199	d00044	d04113	d00732	d00280	d03807				Yes
2012	80	Male	Blank	Black/African American Only	Medicare	4011-	25002	4659-	Yes	No	3444.583									Yes
2012	72	Female	Not Hispanic or Latino	Black/African American Only	Medicare	4019-	25000	-9	Yes	No	7817.8296	a11315	d00045	d00253	d00004	d00732	d03807	d00170	a50770	Yes
2012	60	Female	Blank	Black/African American Only	Medicare	71590	25000	27800	Yes	No	6898.2656	d00626	d00273	d03428						Yes
2012	64	Male	Blank	Blank	Medicaid or CHIP	4019-	25000	2724-	Yes	No	6898.2656	d04801	d00689	d00134	d00960	d03182	d00168	d03428		Yes
2012	42	Female	Not Hispanic or Latino	Black/African American Only	Private insurance	2859-	25000	2724-	Yes	No	2399.4895	a52885	d03864	d00732	d00746	d07466				Yes
2012	58	Female	Not Hispanic or Latino	White Only	Private insurance	4019-	25000	-9	Yes	No	10562.914	d00135	d00253							Yes
2012	55	Female	Not Hispanic or Latino	White Only	Medicare	30000	25000	71946	Yes	No	5140.7314	d03428	d03431	d04102	d00787	d06905	d00689	d04113	d04115	Yes
2012	85	Female	Blank	Blank	Medicare	496--	25000	4019-	Yes	No	5140.7314	d04109	d04442	d00170	d04851	d00241	d00749	d04121	d00749	Yes
2012	66	Male	Blank	Blank	Private insurance	4019-	25000	71946	Yes	Yes	5140.7314	d04258	d03807	a50770	d00170	a54655	d07371	d06665	d04851	Yes
2012	73	Male	Blank	Blank	Medicare	4739-	25000	4019-	Yes	No	11588.699	d00744	d00095	d00191						Yes
2012	28	Female	Not Hispanic or Latino	White Only	Private insurance	6269-	25000	4019-	Yes	No	5522.7124	d00529								Yes
2012	54	Male	Blank	American Indian/Alaska Native Only	Medicaid or CHIP	70715	25080	9172-	Yes	No	1737.2876	d03428	d04703	d00011	d00746	d00732				Yes
2012	65	Male	Blank	Black/African American Only	Medicare	73300	25000	4019-	Yes	No	4265.5981									Yes
2012	82	Female	Blank	White Only	Medicare	V5878	25000	4019-	Yes	No	4265.5981	d00689	d04703	d00348	d00002	d07754	d00170			Yes
2012	44	Female	Blank	Blank	Private insurance	72290	25000	4019-	Yes	No	3413.3743	d00246	d03807							Yes
2012	58	Male	Not Hispanic or Latino	White Only	Private insurance	37300	25000	37515	Yes	No	4114.2222	d00348								Yes
2012	65	Male	Not Hispanic or Latino	White Only	Medicare	41400	25000	2722-	Yes	Yes	14917.115									Yes
2012	50	Female	Not Hispanic or Latino	Black/African American Only	Private insurance	7810-	25000	2724-	Yes	No	3008.1133	d00019								Yes
2012	62	Female	Blank	Black/African American Only	Private insurance	2411-	25000	4019-	Yes	No	3098.7463	d06720	d03864	d04245	d00689					Yes
2012	56	Female	Blank	Black/African American Only	Medicare	2559-	25000	4019-	Yes	No	3098.7463	d04538	d04697	d03266	d00022	d00746	d00314	d05719	d03473	Yes
2012	81	Female	Not Hispanic or Latino	White Only	Medicare	1539-	25000	V700-	Yes	No	725.71667	d03128								Yes
2012	48	Female	Blank	Blank	All sources of payment are blank	2724-	25000	7231-	Yes	No	3534.7446	d00168	d00019							Yes
2012	66	Female	Not Hispanic or Latino	White Only	Private insurance	4660-	25000	-9	Yes	Yes	4158.9912	d00011	a10956	d00052	d03206					Yes
2012	65	Male	Not Hispanic or Latino	White Only	Medicare	5859-	25000	2724-	Yes	No	3307.2773									Yes
2012	59	Male	Not Hispanic or Latino	White Only	Medicare	3569-	25000	311--	Yes	No	3307.2773	d03182	d05436							Yes
2012	60	Male	Blank	Blank	Medicare	2749-	25000	-9	Yes	Yes	1980.8383	d07397	d00070	d05436	d00150					Yes
2012	43	Female	Hispanic or Latino	White Only	Medicaid or CHIP	462--	25000	-9	Yes	No	3028.2991	d03428	d00021							Yes
2012	54	Female	Not Hispanic or Latino	White Only	Self-pay	4019-	25000	3569-	Yes	No	3028.2991	d00192								Yes
2012	76	Male	Not Hispanic or Latino	White Only	Medicare	70715	25000	-9	Yes	No	5457.8403									Yes
2012	71	Male	Blank	Blank	Medicare	8442-	25000	73341	Yes	No	2760.8906	d04532								Yes
2012	67	Female	Not Hispanic or Latino	Black/African American Only	Medicare	36283	25050	36201	Yes	No	9057.8721									Yes
2012	58	Female	Not Hispanic or Latino	White Only	Other	37923	25050	36202	Yes	No	9057.8721									Yes
2012	62	Female	Not Hispanic or Latino	White Only	Private insurance	37923	25050	36202	Yes	No	9057.8721									Yes
2012	68	Male	Not Hispanic or Latino	Black/African American Only	Medicare	36250	25050	36202	Yes	No	9057.8721									Yes
2012	60	Female	Blank	Blank	Medicaid or CHIP	7295-	25060	3572-	Yes	No	1715.4288	d05355	d00144							Yes
2012	42	Male	Blank	Blank	Private insurance	4019-	25000	27800	Yes	No	4998.5698	d00730								Yes
2012	52	Male	Blank	Blank	Private insurance	4019-	25000	27800	Yes	No	4998.5698	d00746	d00732	d03807	d04896					Yes
2012	59	Female	Not Hispanic or Latino	White Only	Private insurance	4659-	25002	-9	Yes	No	11314.729	d00170	d03847	d00732	d04538	d03807	d05896	d04105	d00088	Yes
2012	43	Male	Not Hispanic or Latino	Black/African American Only	Self-pay	7862-	25000	4019-	Yes	No	5776.3149	d03807	d03864	d00091	d03357					Yes
2012	83	Male	Blank	White Only	Medicare	436--	25000	4019-	Yes	No	3407.9731									Yes
2012	64	Male	Blank	White Only	Private insurance	4359-	25000	2724-	Yes	No	3407.9731									Yes
2012	82	Female	Blank	White Only	Medicare	4019-	25000	2749-	Yes	No	3407.9731	d05265								Yes
2012	71	Male	Blank	White Only	Medicare	4019-	25000	71690	Yes	No	3407.9731									Yes
2012	70	Female	Blank	White Only	Private insurance	27800	25000	78057	Yes	No	3407.9731									Yes
2012	39	Female	Blank	White Only	Private insurance	27800	25000	5920-	Yes	No	3407.9731									Yes
2012	71	Male	Blank	White Only	Unknown	38611	25000	-9	Yes	No	1468.2684	d04105	d00278	d00726	d00123	d00248	d00170	d00497		Yes
2012	37	Female	Hispanic or Latino	Blank	Private insurance	64803	25000	-9	Yes	No	7437.252	d00262								Yes
2012	24	Female	Blank	Blank	Private insurance	64803	25000	64293	Yes	No	7437.252	d00262								Yes
2012	32	Female	Blank	Asian Only	Private insurance	64803	25000	-9	Yes	No	7437.252	d00262								Yes
2012	57	Female	Blank	Blank	Private insurance	36250	25000	36511	Yes	No	1499.1974	d00114	d00732	d03807	d00689	d03182	d00134	d00246	d03140	Yes
2012	47	Male	Blank	Blank	Self-pay	V4569	25050	36203	Yes	No	1499.1974	d00114	d00848	d03807	d00248	d00732	d03140			Yes
2012	59	Female	Blank	Blank	Medicaid or CHIP	37991	25050	36202	Yes	No	1499.1974	d04697	d04538	d00749	d00732	d04829	d00262	d00963	d00146	Yes
2012	80	Female	Not Hispanic or Latino	White Only	Medicare	42731	25000	V5861	Yes	No	5057.8179									Yes
2012	69	Female	Not Hispanic or Latino	White Only	Medicare	71945	25000	2724-	Yes	No	7630.8198	d04332	d00541	d00746	d04145	d00345	d04442	d03807	d03431	Yes
2012	59	Female	Blank	Blank	Private insurance	3688-	25000	3669-	Yes	No	1530.3308	d05436	d03807							Yes
2012	60	Male	Blank	Blank	Private insurance	4019-	25000	-9	Yes	No	1079.3496	d03807	d00746	d00732	d00170	d03182				Yes
2012	80	Male	Blank	Blank	All sources of payment are blank	4019-	25000	V5861	Yes	No	17593.756	d03052	d03182	d00045	d00732	d00022				Yes
2012	65	Female	Blank	Blank	All sources of payment are blank	3599-	25000	27800	Yes	No	17593.756	d03864	d03807	d03821	d00134	d00241	d04105	d00170	d00497	Yes
2012	58	Male	Blank	Blank	All sources of payment are blank	2724-	25000	4019-	Yes	No	17593.756	d03807	d04113	d00746	d00910	d00170				Yes
2012	70	Male	Blank	Blank	All sources of payment are blank	4019-	25000	27802	Yes	No	17593.756	d03821	d03807	d04113						Yes
2012	72	Female	Blank	Blank	Private insurance	4019-	25000	-9	Yes	No	17171.129	d03821	d05265	d00278	d00746	d05355	d00384			Yes
2012	67	Female	Not Hispanic or Latino	Asian Only	Private insurance	53081	25000	2724-	Yes	No	17171.129	d00325								Yes
2012	70	Female	Not Hispanic or Latino	White Only	Private insurance	5990-	25000	-9	Yes	No	17171.129	d00112								Yes
2012	50	Male	Not Hispanic or Latino	White Only	Medicare	29570	25000	-9	Yes	No	13965.416	d00199	d03140	d00907	d05773	d00880	d00181	d01017	d05350	Yes
2012	35	Female	Hispanic or Latino	White Only	Private insurance	78830	25000	5990-	Yes	No	17593.756	d00395	d00124							Yes
2012	64	Male	Blank	Blank	Private insurance	2512-	25000	-9	Yes	No	9639.457	d04040	d00732	d03807	d03128					Yes
2012	58	Female	Blank	Blank	Private insurance	4019-	25000	27800	Yes	No	9639.457	d00015	d03807	d00134						Yes
2012	91	Female	Not Hispanic or Latino	White Only	Medicare	4019-	25000	V5867	Yes	No	17593.756	d00280	d03266	d00314	d00170	d00497	d00023	a11315		Yes
2012	82	Female	Blank	Blank	Medicare	5990-	25000	5849-	Yes	No	17593.756	d03807	d00746	d04697						Yes
2012	70	Male	Hispanic or Latino	White Only	Medicare	4280-	25000	5859-	Yes	No	6739.7207	d00689	d00262	d03847	d00732	d00373				Yes
2012	63	Female	Not Hispanic or Latino	White Only	Private insurance	42731	25000	-9	Yes	No	3870.4583	d00234	d00004							Yes
2012	77	Female	Not Hispanic or Latino	White Only	Medicare	7945-	25000	2761-	Yes	No	3870.4583	d00253	d00278							Yes
2012	62	Female	Not Hispanic or Latino	American Indian/Alaska Native Only	Medicare	20280	25000	-9	Yes	No	4829.728									Yes
2012	39	Male	Not Hispanic or Latino	Asian Only	Private insurance	4019-	25000	-9	Yes	No	21002.588	d00689	d00134	d00253	d03807					Yes
2012	76	Female	Not Hispanic or Latino	White Only	Medicare	4019-	25000	7140-	Yes	No	17552.383	d03826	d00689	d00732	d00060	d00134	d00144	d00746	d03182	Yes
2012	90	Male	Not Hispanic or Latino	White Only	Medicare	4019-	25000	311--	Yes	No	17552.383	d03181	d00726	d00170	a11166	d04117	d04753			Yes
2012	64	Male	Not Hispanic or Latino	White Only	Medicare	2721-	25000	2572-	Yes	No	17552.383	d00558	d00016	d00245	d03821	d04538	d00262	c00100		Yes
2012	82	Male	Not Hispanic or Latino	White Only	Medicare	4019-	25000	-9	Yes	No	17552.383	d00732	d05436							Yes
2012	80	Female	Not Hispanic or Latino	White Only	Medicare	6824-	25000	1101-	Yes	No	12108.643	d03182	d00280	d00170	d00004	d00051	d00070	d00880	d00855	Yes
2012	57	Male	Not Hispanic or Latino	White Only	Private insurance	V700-	25000	4019-	Yes	No	17552.383	d00746								Yes
2012	55	Male	Blank	Blank	Private insurance	78079	25000	4739-	Yes	No	11382.124	d04109	d00797	d04703	d04851	d01164	d00011	d00071	d00070	Yes
2012	48	Male	Blank	Blank	Other	4019-	25000	V5889	Yes	No	11382.124	d03128	d03807	d00348	d04851	d00732	d00170			Yes
2012	57	Male	Blank	Black/African American Only	Private insurance	4019-	25000	-9	Yes	No	17552.383									Yes
2012	71	Male	Not Hispanic or Latino	White Only	Medicare	4292-	25000	49390	Yes	No	17552.383	d00325	d00004	d03821	d00022	d00749	d00746	d04611	d04829	Yes
2012	75	Male	Not Hispanic or Latino	White Only	Medicare	4292-	25000	5854-	Yes	No	17552.383	a11437	d00170	d00386	d00653	d04258	d00563	d00023	d00348	Yes
2012	39	Female	Not Hispanic or Latino	White Only	Private insurance	64883	25000	-9	Yes	No	29391.561									Yes
2012	74	Male	Blank	Blank	Private insurance	36504	25050	36206	Yes	No	15445.672	d00880	d00348	d04121	d03744	d03807	d00563	d03140		Yes
2012	58	Male	Not Hispanic or Latino	White Only	Medicare	4280-	25000	V4581	Yes	No	3221.6465	d04824	d04851	d00314	d03847	d04332	d00910	d04538	d00732	Yes
2012	39	Female	Not Hispanic or Latino	White Only	Private insurance	24290	25000	-9	Yes	No	11299.225	d03807	d00134							Yes
2012	82	Female	Blank	White Only	Medicare	4019-	25000	2720-	Yes	No	17552.383	d00749	d00746	d00689	d00168	d04754	d04113	d03807	d03128	Yes
2012	43	Female	Blank	Blank	Private insurance	9194-	25000	-9	Yes	No	17552.383									Yes
2012	52	Female	Blank	Blank	Self-pay	27801	25000	2720-	Yes	No	10942.59	d04142	d03807							Yes
2012	50	Male	Blank	Blank	Self-pay	27800	25000	-9	Yes	No	10942.59	d00806	d04142							Yes
2012	57	Male	Blank	Blank	Self-pay	27800	25000	2720-	Yes	No	10942.59	a70521	d04142							Yes
2012	71	Male	Not Hispanic or Latino	Black/African American Only	Medicare	79989	25000	4439-	Yes	No	16001.533	d04829	d00170	d00746	d03821	d04611	d03864	d03428	d03807	Yes
2012	59	Male	Not Hispanic or Latino	White Only	Medicare	78079	25000	V6759	Yes	No	16001.533	d00746	d03821	d00200	d00910	d04040	d03807	d05436	d00149	Yes
2012	78	Female	Not Hispanic or Latino	White Only	Medicare	4019-	25000	-9	Yes	No	16001.533	d00022	d05896	d03807	d00246	d03849	d00732	d03847	d00689	Yes
2012	69	Male	Not Hispanic or Latino	White Only	Medicare	4019-	25000	20410	Yes	No	16001.533	d00170	d00134	d00412	d03128	n09002	d04538			Yes
2012	80	Female	Blank	White Only	Medicare	59389	25000	3331-	Yes	No	16001.533	d00197	d00134							Yes
2012	72	Male	Blank	Blank	Medicare	71590	25000	4019-	Yes	No	14909.421	d00032	d04121	d04532	a50770	a57001				Yes
2012	80	Male	Hispanic or Latino	White Only	Medicare	3320-	25000	4019-	Yes	No	14909.421	d03835	d00746	d03807	d03181	d00168	d00170	d03826	d03473	Yes
2012	71	Female	Not Hispanic or Latino	White Only	Medicare	4019-	25000	78057	Yes	No	14909.421	d04801	d00168	d04380	d04851	d04749	d03205	d00425	d03140	Yes
2012	79	Female	Not Hispanic or Latino	White Only	Medicare	43310	25000	4019-	Yes	No	14909.421	d00179	d03807	d00689	d05265	d04258	d04105	d04801	d00170	Yes
2012	71	Female	Not Hispanic or Latino	White Only	Medicare	4019-	25000	7823-	Yes	No	14909.421									Yes
2012	79	Female	Not Hispanic or Latino	White Only	Medicare	71945	25000	41400	Yes	Yes	14909.421									Yes
2012	72	Male	Not Hispanic or Latino	White Only	Medicare	78650	25000	2724-	Yes	No	10776.915	d00732	d00348	d00321	d00170	d03807	d00314	d01288		Yes
2012	53	Male	Not Hispanic or Latino	Asian Only	Medicare	311--	25000	-9	Yes	No	7596.4717	d00182	d05355							Yes
2012	69	Male	Not Hispanic or Latino	White Only	Medicare	20300	25000	55320	Yes	No	4028.9639	d00626	a52885	d00413	d03128	d04332	d04121	d05696	d00070	Yes
2012	63	Male	Not Hispanic or Latino	White Only	Self-pay	5363-	25000	-9	Yes	No	3861.0903	d00046								Yes
2012	61	Male	Not Hispanic or Latino	White Only	Private insurance	5569-	25000	V6751	Yes	No	3861.0903	d00004	d00246	d00732	d00289	d03807	d00797	d04223	a11424	Yes
2012	62	Male	Not Hispanic or Latino	White Only	Private insurance	42731	25000	4019-	Yes	No	13033.905	d00022	d00070	d00732	d04459	d04896	a52885	d00310	d00170	Yes
2012	32	Female	Not Hispanic or Latino	White Only	Private insurance	64803	25090	-9	Yes	No	8930.7041									Yes
2012	76	Female	Not Hispanic or Latino	White Only	Medicare	5950-	25060	3572-	Yes	No	10995.593	d00248	d00168	d00134	d00655					Yes
2012	66	Female	Hispanic or Latino	White Only	Medicare	7061-	25000	2724-	Yes	No	10995.593	d00037	d03807	d00848						Yes
2012	86	Female	Blank	Blank	Private insurance	92411	25000	-9	Yes	No	4123.8257									Yes
2012	54	Female	Blank	Blank	Medicaid or CHIP	8248-	25000	-9	Yes	No	4123.8257									Yes
2012	87	Female	Blank	Blank	Medicare	V6700	25000	-9	Yes	No	4123.8257									Yes
2012	68	Female	Blank	Blank	Medicare	78909	25000	-9	Yes	No	4123.8257									Yes
2012	60	Female	Blank	Blank	Private insurance	V4365	25000	-9	Yes	No	4123.8257	d00022								Yes
2012	85	Female	Blank	Blank	Medicare	V674-	25000	-9	Yes	No	4123.8257	d00011	d00346							Yes
2012	84	Male	Not Hispanic or Latino	White Only	Private insurance	7030-	25000	4019-	Yes	No	17593.756	d00170	d03821	d04121	d03807	d03473				Yes
2012	63	Male	Not Hispanic or Latino	White Only	Private insurance	4409-	25000	78791	Yes	No	17593.756	d00170	d00348	d00689	d00352	d03809	d00134	d00197	d00070	Yes
2012	90	Female	Not Hispanic or Latino	White Only	Medicare	5569-	25000	4019-	Yes	No	17982.896	d03205	d00134	d00867						Yes
2012	80	Male	Not Hispanic or Latino	White Only	Medicare	4439-	25000	60000	Yes	No	10911.896	d00150	d03864	d03128	d00325	d00245	d00023	d00497	a52885	Yes
2012	60	Female	Not Hispanic or Latino	White Only	Private insurance	4019-	25000	2724-	Yes	No	10974.024	d00278	d03830	d00880						Yes
2012	73	Male	Not Hispanic or Latino	White Only	Medicare	V508-	25000	27800	Yes	No	3099.3748	d03807	d00426	d00413	d03128	d00405	d00732	d00746	d07137	Yes
2012	50	Male	Not Hispanic or Latino	White Only	Private insurance	4019-	25000	2449-	Yes	No	3099.3748	d00134	d00170	d03140	d00732	d00278	d03050	d03827	d04057	Yes
2012	39	Male	Not Hispanic or Latino	White Only	Private insurance	27700	25000	-9	Yes	No	5321.1606	d01002	a57092	d03759	d04427	d03140	d05436			Yes
2012	65	Female	Not Hispanic or Latino	White Only	Worker's compensation	4019-	25000	-9	Yes	No	11413.718	d05896	d00280	d00732	d00170					Yes
2012	78	Male	Not Hispanic or Latino	White Only	Medicare	V4589	25000	2724-	Yes	No	11413.718	d00170	d03807	d00280	d03140	d00405	d00412	d00426	a11473	Yes
2012	43	Female	Not Hispanic or Latino	Blank	Medicare	4019-	25000	V5867	Yes	No	12308.793	d00015	d03807	d00032	d00732	d00245	d04105			Yes
2012	32	Female	Blank	Blank	Other	64803	25000	V6759	Yes	No	5739.0854									Yes
2012	63	Female	Blank	Blank	Private insurance	7099-	25000	4019-	Yes	No	25994.836	d04448	d00004	d05896	d04532	a54655	d04215	d00299		Yes
2012	59	Female	Blank	Blank	Private insurance	V6709	25000	27800	Yes	No	25994.836									Yes
2012	69	Female	Blank	Blank	Medicare	71941	25000	49390	Yes	No	7642.4819	d04102	d04514	d04538	d00732	d00142	d04332	d00373	d04289	Yes
2012	65	Female	Blank	Blank	Medicare	311--	25000	2859-	Yes	No	7642.4819	d00910	d00334	d00537	d03160	d00253	d00284	d00325	d03140	Yes
2012	78	Male	Not Hispanic or Latino	Asian Only	Medicare	72700	25000	4019-	Yes	No	12478.809	c00301	d00262	d04829	d07818	d00497				Yes
2012	61	Male	Not Hispanic or Latino	Asian Only	Private insurance	7802-	25000	4589-	Yes	No	12478.809	d06905	d04851	d00023	d00262					Yes
2012	81	Female	Not Hispanic or Latino	Asian Only	Private insurance	4011-	25000	2720-	Yes	No	31848.914	c00039	d00248	d03807	d03821	d00231	d00280	d00278		Yes
2012	90	Female	Blank	Blank	Private insurance	49390	25000	311--	Yes	No	22877.814	a10678	d04899	d00097						Yes
2012	57	Male	Not Hispanic or Latino	Asian Only	Private insurance	490--	25000	4011-	Yes	No	10545.695	d00023	d00732	d04121	d04695	d00797	d03393	d00091	d04812	Yes
2012	74	Female	Not Hispanic or Latino	Asian Only	Medicare	2724-	25000	-9	Yes	No	14254.541	d00314	d04824							Yes
2012	73	Male	Not Hispanic or Latino	Native Hawaiian/Oth Pac Isl Only	Medicare	42731	25000	2724-	Yes	No	8470.9912	d00022	d00732	d00004	d04105	d03807	d00170			Yes
2012	69	Female	Blank	Blank	Medicare	78057	25000	7242-	Yes	Yes	7486.5132	d04538	d00262	d00134	d00732	d00373	d04258	d04851	d00070	Yes
2012	87	Male	Blank	Blank	Medicare	56400	25000	4019-	Yes	No	7486.5132	c00095	d04538	d00248	d00689	d00732	d03830	d00746	d04753	Yes
2012	47	Female	Not Hispanic or Latino	White Only	Medicare	32723	25000	-9	Yes	No	17053.441	d00689	d00170	d04538	d03807	d00298	d04697	d00749	d04275	Yes
2012	73	Male	Not Hispanic or Latino	White Only	Medicare	8404-	25060	3572-	Yes	No	8371.7148	d03206	d03830	d00262	d00262	d04105	d00336	d04121	d07660	Yes
2012	41	Female	Not Hispanic or Latino	Asian Only	Medicare	72887	25060	5859-	Yes	No	8371.7148	d00732	d00051	d00004	d00170	d05218	d04363	d00223	d04435	Yes
2012	63	Male	Not Hispanic or Latino	Asian Only	Private insurance	4019-	25002	2724-	Yes	No	7628.6035	d00732	d00043	d05813						Yes
2012	70	Male	Not Hispanic or Latino	White Only	Self-pay	7070	25000	1309-	Yes	No	3514.6152	d00262								Yes
2012	36	Female	Not Hispanic or Latino	Asian Only	Private insurance	64803	25000	-9	Yes	No	17846.809									Yes
2012	55	Female	Not Hispanic or Latino	White Only	Private insurance	71590	25000	-9	Yes	No	4101.8779	c00301								Yes
2012	78	Male	Not Hispanic or Latino	Asian Only	Medicare	3669-	25050	36201	Yes	No	9060.3135									Yes
2012	62	Female	Not Hispanic or Latino	Blank	Private insurance	3669-	25000	3659-	Yes	No	5009.0488									Yes
2012	77	Female	Blank	Blank	Medicare	3659-	25000	3669-	Yes	No	6876.7251	a11166								Yes
2012	79	Female	Not Hispanic or Latino	Asian Only	Medicare	V431-	25050	36207	Yes	No	8311.7002									Yes
2012	71	Female	Not Hispanic or Latino	Asian Only	Medicare	3688-	25050	-9	Yes	No	2890.1707	d00273								Yes
2012	73	Male	Not Hispanic or Latino	White Only	Medicare	4439-	25070	7854-	Yes	No	4446.9644									Yes
2012	79	Female	Not Hispanic or Latino	Asian Only	Medicare	586--	25000	53010	Yes	No	2981.9294	d04363	d00325	d00223	d00252	d00377	d03864	d00278	d00170	Yes
2012	52	Male	Not Hispanic or Latino	White Only	Medicare	5859-	25000	311--	Yes	No	2981.9294	d04725	d00223	d00045	d00013	d00262	d03821	d00134	d00880	Yes
2012	51	Male	Blank	Native Hawaiian/Oth Pac Isl Only	Medicare	5856-	25000	2724-	Yes	No	2981.9294	d04312	d01025	d00252	d04363	d00170	d03140			Yes
2012	82	Female	Not Hispanic or Latino	White Only	Medicare	5856-	25000	2512-	Yes	No	2981.9294	d00223	d04725	d04312	d00252	d00246	d03157	d04380	d00134	Yes
2012	63	Female	Not Hispanic or Latino	Native Hawaiian/Oth Pac Isl Only	Private insurance	586--	25000	-9	Yes	No	4989.7847	d05436	d00262	d00070	d00732	d04286				Yes
2012	68	Male	Not Hispanic or Latino	More than one race reported	Medicare	6029-	25000	42731	Yes	No	3140.8276									Yes
2012	76	Female	Not Hispanic or Latino	Asian Only	Medicare	49390	25000	4019-	Yes	No	690.20361	d04611	d04289	d04223	d00749	d00048	d00013	d04105		Yes
2012	36	Female	Not Hispanic or Latino	White Only	Private insurance	311--	25000	5770-	Yes	No	6736.6758	d00413	d04538	d07740	d05529					Yes
2012	66	Female	Not Hispanic or Latino	Black/African American Only	Medicare	2859-	25000	V5867	Yes	No	2948.4568	d00170	d04697	d00253	d00732	d03807	d00746	d00262		Yes
2012	92	Female	Not Hispanic or Latino	White Only	Medicare	Yes	25060	3572-	Yes	No	2948.4568	d00746	d00328	d00253	d03182	d04283	d04289	d04611	d00325	Yes
2012	59	Female	Not Hispanic or Latino	Black/African American Only	Private insurance	V7231	25000	2724-	Yes	No	2948.4568	d00325	d00170	d03428	d00246	d00134	d00746			Yes
2012	72	Male	Not Hispanic or Latino	White Only	Medicare	42731	25000	9953-	Yes	No	14615.232	d00325	d00726	d00563	d00134	d00013	d00022	d00397	a11424	Yes
2012	70	Male	Not Hispanic or Latino	White Only	Medicare	4011-	25000	2720-	Yes	No	5467.6445	d00134	d03826	d03182	d03864	d04538	d03807	d03266	a54650	Yes
2012	60	Female	Not Hispanic or Latino	White Only	Private insurance	4011-	25000	2720-	Yes	No	5467.6445	d03849	d00365	d04283	d00280	d03181	d00141	d00749		Yes
2012	73	Male	Not Hispanic or Latino	White Only	Medicare	4011-	25000	2720-	Yes	No	5467.6445	d00116	d00732	d04824	d03183	d03206	d07640	d03850		Yes
2012	66	Male	Not Hispanic or Latino	White Only	Medicare	4011-	25000	2720-	Yes	No	5467.6445	d03807	d00212	d00246	d03830	d00045	d04233	d00015	d04040	Yes
2012	69	Male	Blank	Blank	Medicare	4292-	25000	7226-	Yes	No	3043.2161	d00963	d00004							Yes
2012	69	Female	Not Hispanic or Latino	White Only	Medicare	4019-	25000	42769	Yes	No	7090.353	d00045	d00246	d00325	d04113	d00170	d00265	d04611	d00070	Yes
2012	69	Male	Blank	White Only	All sources of payment are blank	5939-	25000	2724-	Yes	Yes	5949.8335	d00023	d00004	d00730	d00563	d00070	d03182	d00314	d00689	Yes
2012	80	Female	Not Hispanic or Latino	White Only	Medicare	7804-	25000	V5889	Yes	No	20697.334	d03821	d04105	d04258	d04514					Yes
2012	55	Female	Blank	Blank	Private insurance	4019-	25000	-9	Yes	No	21002.588									Yes
2012	81	Male	Not Hispanic or Latino	White Only	Medicare	71590	25000	4019-	Yes	No	8285.792	d03140	d04258	d03807	d00253	d00732	d00045			Yes
2012	84	Female	Blank	Blank	Medicare	5990-	25000	-9	Yes	No	17552.383	d00112	d01025	d06720	d00325	d00070	d05265	d06662	d01021	Yes
2012	67	Female	Blank	Blank	Medicare	4019-	25000	9194-	Yes	No	10937.589	d00037								Yes
2012	64	Male	Not Hispanic or Latino	White Only	Private insurance	2724-	25000	-9	Yes	No	3947.9863									Yes
2012	66	Male	Not Hispanic or Latino	White Only	Medicare	2720-	25000	-9	Yes	No	2967.1724									Yes
2012	59	Female	Blank	Blank	Private insurance	2724-	25000	311--	Yes	No	4744.1885	d04442	d00181							Yes
2012	76	Female	Not Hispanic or Latino	White Only	Medicare	496--	25000	4011-	Yes	No	8936.4248	d00749	d04105	d04829	d03864	d03826				Yes
2012	90	Female	Blank	Blank	Medicare	3804-	25000	2512-	Yes	No	3177.2712	d00170	a50770	d04300	d00265	d03807	d04538			Yes
2012	69	Female	Blank	Blank	Medicare	490--	25000	-9	Yes	No	2540.0425	d00091	d03357	d04697	d00278	d00246				Yes
2012	37	Male	Blank	Blank	Medicare	490--	25000	-9	Yes	No	2540.0425	d00091	d00197	d00061	d00395	d03884				Yes
2012	78	Male	Blank	Blank	Unknown	4019-	25000	2724-	Yes	No	2567.6475	d00170	d00004	d04896	d04286	d00246	d00732	d00689	d00746	Yes
2012	57	Male	Not Hispanic or Latino	White Only	Medicare	6869-	25000	3569-	Yes	No	2567.6475	d00037	d00170	d00413	d03866	d01021	d00146	d04286	d00241	Yes
2012	67	Female	Blank	Blank	Unknown	5990-	25000	4019-	Yes	No	2567.6475	d00011	d00049	d04286	d00246	d04538	d00732	d03807		Yes
2012	55	Female	Not Hispanic or Latino	White Only	Private insurance	27541	25000	V5867	Yes	No	1829.6395	d00170	d03128	a50770	a57024	d00373	d04040	d00278	d00236	Yes
2012	65	Male	Blank	White Only	Medicare	2724-	25000	42731	Yes	No	1806.5736	d05896	d00022	d05436	a52885	d00689	d00170	d03128		Yes
2012	47	Female	Not Hispanic or Latino	White Only	Medicaid or CHIP	78702	25070	-9	Yes	No	2490.8145	d00124	d04105	d05355	d05508	d00749	d00867	d03864	d04611	Yes
2012	55	Male	Not Hispanic or Latino	White Only	Private insurance	4660-	25000	-9	Yes	No	2490.8145	d00091	d07660	d00497	d00395	d04749	d03266	d00746		Yes
2012	62	Male	Not Hispanic or Latino	White Only	Private insurance	4019-	25000	-9	Yes	No	2490.8145	d00732	d03807	d04299	d00746	d00170	d03140	d00497	d00325	Yes
2012	63	Male	Not Hispanic or Latino	White Only	Private insurance	2720-	25000	3051-	Yes	No	2490.8145	d00022	d00002	d03847	d00373	d04286	d00023	d00746	d00070	Yes
2012	51	Female	Blank	White Only	Private insurance	2724-	25000	V6759	Yes	No	4962.2495	d00170	d00265	d03137	d00019	d04289	d05896	d04851	d03807	Yes
2012	51	Female	Blank	Blank	Private insurance	4019-	25000	6929-	Yes	No	4962.2495	d00015	a11703	d00001	d00689	d00071	d05436	d04697	d03807	Yes
2012	64	Female	Not Hispanic or Latino	White Only	Private insurance	4019-	25000	-9	Yes	No	3466.106	d00689	d00245	d00253	d00732	d03807	d00134	d00746		Yes
2012	75	Female	Not Hispanic or Latino	White Only	Medicare	311--	25000	78052	Yes	No	3466.106	d00197	d03807	d00134	d00395					Yes
2012	53	Male	Not Hispanic or Latino	White Only	Private insurance	4414-	25000	2724-	Yes	No	3466.106	d00262	d04538	d00732	d00880	d00746	d00749			Yes
2012	75	Female	Not Hispanic or Latino	White Only	Medicare	V1302	25000	V1254	Yes	No	1687.8131									Yes
2012	79	Female	Not Hispanic or Latino	White Only	Medicare	4019-	25000	2449-	Yes	No	3237.623									Yes
2012	69	Female	Not Hispanic or Latino	White Only	Medicare	4019-	25000	2449-	Yes	No	3237.623									Yes
2012	80	Female	Not Hispanic or Latino	White Only	Medicare	4019-	25000	-9	Yes	No	3237.623									Yes
2012	79	Female	Not Hispanic or Latino	White Only	Medicare	4019-	25000	-9	Yes	No	3237.623									Yes
2012	60	Female	Blank	Blank	Private insurance	4019-	25040	58381	Yes	No	3659.9216	d03826	d00049	d04418	d03821	a10664	d03847	d03140	d07466	Yes
2012	55	Female	Blank	Blank	Medicare	4019-	25000	-9	Yes	No	3659.9216	d03866	d00817	d03826	d00732	d05265	d04829			Yes
2012	63	Male	Not Hispanic or Latino	White Only	Medicare	4280-	25000	4019-	Yes	No	6021.5259									Yes
2012	56	Male	Not Hispanic or Latino	White Only	Medicare	4011-	25002	2724-	Yes	No	4811.1802	d00212	d00193	d00262	d03807	d04737	d04532	d00746	d00278	Yes
2012	80	Male	Blank	Black/African American Only	Private insurance	4019-	25000	41400	Yes	Yes	1243.7064	d03821	d00134	d03807	d00245	d03140	d03128	d00170	d03206	Yes
2012	50	Female	Not Hispanic or Latino	White Only	Private insurance	71590	25000	4019-	Yes	No	3823.6421	d04442								Yes
2012	82	Male	Not Hispanic or Latino	White Only	Medicare	7295-	25000	-9	Yes	Yes	8319.5205	d00206	d00273							Yes
2012	41	Male	Not Hispanic or Latino	Black/African American Only	Medicaid or CHIP	73027	25000	27800	Yes	No	7827.8154	d04399	d03807							Yes
2012	54	Male	Not Hispanic or Latino	Black/African American Only	Private insurance	36800	25000	4019-	Yes	No	3453.1414	d03807	d00732	d00689	d00044					Yes
2012	75	Female	Blank	Blank	Medicare	3669-	25000	37487	Yes	Yes	7085.7607									Yes
2012	43	Female	Not Hispanic or Latino	White Only	Private insurance	311--	25000	27800	Yes	No	3486.3669	d00880	d03431							Yes
2012	59	Male	Not Hispanic or Latino	White Only	Private insurance	2724-	25000	27800	Yes	No	3897.1665	d04538	d00880	d00170						Yes
2012	47	Male	Not Hispanic or Latino	Black/African American Only	Medicare	4011-	25000	27800	Yes	No	3897.1665									Yes
2012	56	Male	Blank	White Only	Private insurance	0539-	25060	3371-	Yes	No	3741.8586	d03838	d03182							Yes
2012	29	Female	Not Hispanic or Latino	White Only	Worker's compensation	71943	25000	7821-	Yes	No	3457.9949	d00015								Yes
2012	62	Male	Blank	White Only	Medicare	7823-	25000	41400	Yes	Yes	3989.814	d00070								Yes
2012	73	Male	Blank	White Only	Medicare	41400	25000	2724-	Yes	Yes	3989.814									Yes
2012	63	Female	Blank	Blank	Private insurance	73000	25000	-9	Yes	No	1381.6982									Yes
2012	57	Female	Not Hispanic or Latino	White Only	Private insurance	78071	25000	32723	Yes	No	1327.9042									Yes
2012	76	Male	Blank	Asian Only	Medicare	5854-	25000	2859-	Yes	No	3319.7605	d03864	d03828	d00253	d00278	d04105	d04121	d03128	d00563	Yes
2012	64	Male	Blank	Blank	Private insurance	4019-	25000	-9	Yes	No	1048.6163	d06720	d03829	d03181	d05807	d03140	d00170	a54655	d00192	Yes
2012	82	Male	Not Hispanic or Latino	White Only	Medicare	496--	25000	2724-	Yes	No	3745.9736	d00170	d04442	d03807	d00732	d04105	d04066	d03864	d00689	Yes
2012	88	Female	Not Hispanic or Latino	White Only	Medicare	9172-	25070	4439-	Yes	No	3745.9736	d00096								Yes
2012	33	Female	Not Hispanic or Latino	White Only	Private insurance	7048-	25000	-9	Yes	No	5126.1665	d00749	d00236	d01231	d00253	d00732	d03807	d00096		Yes
2012	46	Male	Not Hispanic or Latino	White Only	Self-pay	4011-	25000	-9	Yes	No	3952.7378	d03266	d00248	d03807						Yes
2012	45	Male	Not Hispanic or Latino	White Only	Private insurance	462--	25000	-9	Yes	No	3952.7378	d00563	d03807	d04896	d00091	d00015	d00563			Yes
2012	73	Male	Blank	Blank	Private insurance	4660-	25000	-9	Yes	No	4693.9058	d03364	d00732	d00253	d00796	d04442	d03846	a11523	d04121	Yes
2012	76	Male	Blank	Blank	Private insurance	4359-	25000	-9	Yes	Yes	4693.9058	d04258	d00170							Yes
2012	75	Female	Blank	Blank	Medicare	1121-	25000	-9	Yes	No	5986.938	d03206	d00746	d00019	d00015	d03838	d03807	d00541		Yes
2012	58	Male	Blank	Blank	Private insurance	4011-	25000	V7644	Yes	No	5986.938	d04896	d00746	d03807						Yes
2012	74	Female	Blank	Blank	Medicare	7295-	25000	-9	Yes	No	5986.938	d00325	d04215	d00350	d03864	d03182	d03821	d03807	d00124	Yes
2012	68	Male	Not Hispanic or Latino	White Only	All sources of payment are blank	2720-	25000	53081	Yes	No	4573.8823	d00314	d04105	d03807	d00325					Yes
2012	42	Female	Not Hispanic or Latino	White Only	Medicaid or CHIP	4019-	25000	4186	Yes	No	5946.4434	d03807	d04272	d00732	d03077	d00032	d00325			Yes
2012	77	Female	Not Hispanic or Latino	White Only	Private insurance	4019-	25000	7244-	Yes	No	3946.0706	d03807	d00325							Yes
2012	46	Female	Not Hispanic or Latino	White Only	Private insurance	4019-	25000	78079	Yes	No	3946.0706									Yes
2012	55	Male	Not Hispanic or Latino	White Only	Private insurance	41400	25000	2572-	Yes	Yes	3946.0706	d00558								Yes
2012	79	Female	Not Hispanic or Latino	White Only	Medicare	2449-	25002	4359-	Yes	Yes	3946.0706	d00091	d05436							Yes
2012	64	Male	Not Hispanic or Latino	White Only	Medicare	4019-	25060	3371-	Yes	Yes	3946.0706	d03807	d03821							Yes
2012	85	Female	Not Hispanic or Latino	White Only	Private insurance	4019-	25060	3371-	Yes	No	3946.0706									Yes
2012	39	Male	Not Hispanic or Latino	White Only	Private insurance	4011-	25000	-9	Yes	No	6055.0415	d06720								Yes
2012	61	Female	Not Hispanic or Latino	White Only	Private insurance	4019-	25000	-9	Yes	No	6055.0415									Yes
2012	74	Female	Blank	Blank	Medicare	4019-	25000	27800	Yes	No	6055.0415									Yes
2012	75	Female	Not Hispanic or Latino	White Only	Medicare	4019-	25000	311--	Yes	No	16154.548	d04223	d00689	d00910	d04040	d01293	d03807	d00746	a52885	Yes
2012	61	Female	Not Hispanic or Latino	White Only	Private insurance	311--	25000	3051-	Yes	No	16154.548	d00170	d00842	d00146	d03833	d00910	d00880	d00749	d04156	Yes
2012	72	Female	Not Hispanic or Latino	White Only	Unknown	V103-	25000	2724-	Yes	No	2096.9639									Yes
2012	76	Male	Not Hispanic or Latino	White Only	Medicare	36616	25000	3670-	Yes	No	4356.1978	d03807	d04105	d04099	d04442					Yes
2012	69	Male	Not Hispanic or Latino	White Only	Medicare	78659	25000	-9	Yes	No	867.83148	d00170	d06860	d03847	d03189	d00732	d00325	a54655	d00246	Yes
2012	67	Male	Hispanic or Latino	White Only	Medicare	3331-	25060	3572-	Yes	No	766.76178									Yes
2012	21	Male	Not Hispanic or Latino	White Only	Private insurance	4779-	25000	-9	Yes	No	7265.4409	d04284	d00088	d00593	d04538	d04697				Yes
2012	65	Male	Blank	White Only	Medicare	V711-	25000	-9	Yes	No	6510.7471	d00248	d04105	d03807						Yes
2012	52	Female	Not Hispanic or Latino	White Only	Private insurance	1749-	25000	V5889	Yes	No	4513.8589									Yes
2012	62	Male	Blank	Blank	All sources of payment are blank	1509-	25000	4019-	Yes	No	1146.076	d00064	d00298	d00787	d01013	d00245	d00340			Yes
2012	68	Female	Not Hispanic or Latino	White Only	Medicare	1749-	25000	V1251	Yes	No	1351.782	d00325	d03050	d03140	c00039	d04749	d04801	d03428	d00425	Yes
2012	71	Female	Not Hispanic or Latino	White Only	Medicare	6110-	25000	4019-	Yes	No	1351.782	d00016	d00345	d03807	d03428	d03864	d04156	d00170	d00132	Yes
2012	52	Female	Blank	Blank	Medicare	2859-	25000	4019-	Yes	Yes	1351.782	d00004	d03807	d00497	d00732	d00070	d00278	d00168	d04258	Yes
2012	64	Male	Not Hispanic or Latino	Black/African American Only	Medicare	1541-	25000	4019-	Yes	No	11313.947	d00626	d00174	d04026	d00235	d04888				Yes
2012	67	Female	Not Hispanic or Latino	American Indian/Alaska Native Only	Medicare	1890-	25000	2722-	Yes	No	4494.5107	d04801	d00248	d00269	d00325	d07371				Yes
2012	77	Female	Blank	Blank	Medicare	2809-	25000	28529	Yes	No	8598.9121									Yes
2012	84	Male	Hispanic or Latino	Blank	Medicare	185--	25000	-9	Yes	No	728.8382	d01353								Yes
2012	56	Female	Not Hispanic or Latino	White Only	Other	1749-	25000	27800	Yes	No	1335.1693	d00381	d03182	d00019	d00402	d03266	d03807	d00170	d03828	Yes
2012	74	Female	Blank	Blank	Medicare	28419	25000	49390	Yes	No	1065.1127									Yes
2012	54	Male	Hispanic or Latino	White Only	All sources of payment are blank	28860	25000	4019-	Yes	No	3955.2988	d00246	d00262	d05896	d04538	d00278	d03807			Yes
2012	47	Female	Hispanic or Latino	White Only	Medicaid or CHIP	28731	25000	-9	Yes	No	3455.0698	d03807								Yes
2012	64	Male	Blank	Blank	Medicare	1629-	25000	4019-	Yes	No	1013.0859	d00329	d00262	d00732	d00004	d00910	d00620			Yes
2012	61	Female	Not Hispanic or Latino	Black/African American Only	Private insurance	71590	25000	27800	Yes	No	1353.0343	d00262	d00689							Yes
2012	70	Male	Blank	Blank	Unknown	4739-	25060	3572-	Yes	No	933.71313	d04068	d00149	d04572	d04276	d04829	d00091	d00124		Yes
2012	58	Female	Blank	White Only	Private insurance	5798-	25000	4019-	Yes	No	778.13544	d00149	d00048	d00325	d00170	d00253	d00236	d00278	d03128	Yes
[truncated: 1,920 more rows]
